# Supplementary material for: Integrated metabolic, transcriptomic and chromatin accessibility analyses provide novel insights into the competition for anthocyanins and flavonols biosynthesis during fruit ripening in red apple
Source: Front Plant Sci. 2022 Sep 23;13:975356. doi: 10.3389/fpls.2022.975356 (PMC9540549; doi:10.3389/fpls.2022.975356)
Supplement: Supplementary file 7 [file Table_1.xlsx]

## Sheet: Table S1
Table 1 Information of primers for real-time quantitative PCR
Gene name	Gene ID	Forward Primer sequence (5'→3')	Reverse Primer Sequence (5'→3')	Length (bp)	Tm (℃)
PAL	C1H46_001201	TGGAGGCGAAAACCATCACG	GCTCCCTTTTAGTGAATCAGCCA	128	56.1
4CL	C1H46_013998	ATGGAGCACCATCGCAAAGATG	CGGTCCATGAATTGGGAGATGTT	122	56
CHS	C1H46_010805	TGGTTACAGTCGAGGAAGTTCGC	GCTCGCTGTTGGTGATACGAAAG	141	58.8
CHI	C1H46_009496	GCTCCAACGCCATCGCTC	TTCCCCTGAATCTCCAGCCC	131	58.8
F3H	C1H46_033494	ATGGCTCCTGCTACTACGCTCAC	CGAGATGATCGGAATTTCGTTGC	129	58.8
F3’H	C1H46_012818	ATTCTTCACCGTTGTCTTGGCC	GCAAGTTTCCCACGACAGGC	116	56.1
DFR	C1H46_020507	ATGGAAGGAGAGAGATCGGGAAG	TGCAGGGTGTGATCTAACAGTGG	129	58.8
FLS	C1H46_005520	TGGGAGTGGAGTCTGTGGAGAGA	CCAAGACTTTCCCATGAACGGT	117	55.8
UFGT	C1H46_043502	CCCACCAAGATCGAGCCACA	CGATGTCTAGCATGGGACTTGCA	121	56.5
MYB	C1H46_023367	ATGCCCGTACTCCAAACCACC	GAATGTAGAAGCGGCGGAGCT	117	56
MYB	C1H46_018191	TGGGAAGGAGTCCTTGTTGTTCA	TTTCTCCATTTCCCTTCACCATG	118	55.8
bZIP	C1H46_000819	ATCCCGACTTCTTGAGACTTGC	CTTACAGTGGTTACCCGTCC	471	54.8
bZIP	C1H46_010137	TGATAAGGGCAGAGGATGAG	AAGATAGTAGGTCCGAAGTTT	157	54.8
bZIP	C1H46_028789	GGAGCCAAATGAATCAAAGG	CGCATTCTTCTTCGTCTAACT	247	54.8

## Sheet: Table S2
Table S2 The metabolites identified in red apple fruits at three ripening stages using UPLC-MS/MS-based widely targeted metabolome.
Index	Q1 (Da)	Q3 (Da)	Molecular Weight (Da)	Formula	Ionization model	Compounds	Class I	Class II	CAS	Level	PS1-1	PS1-2	PS1-3	PS5-1	PS5-2	PS5-3	PS9-1	PS9-2	PS9-3	kegg_map
pme3033	104.07	86	103.063	C4H9NO2	[M+H]+	N,N-Dimethylglycine*	Amino acids and derivatives	Amino acids and derivatives	1118-68-9	A	446300	394040	609150	283990	218790	199710	155050	154980	128460	ko00260,ko01100
pme3017	104.07	58	103.063	C4H9NO2	[M+H]+	2-Aminoisobutyric acid*	Amino acids and derivatives	Amino acids and derivatives	62-57-7	A	646120	488700	677460	220600	106120	282940	155030	114900	113050	--
pme0010	106	60	105.043	C3H7NO3	[M+H]+	L-Serine	Amino acids and derivatives	Amino acids and derivatives	56-45-1	A	864150	831790	945170	256460	202600	254330	88021	88746	96804	ko00260,ko00261,ko00270,ko00460,ko00600,ko00630,ko00920,ko00970,ko01100,ko01110,ko01200,ko01230,ko02010
pme0006	116.07	70.1	115.063	C5H9NO2	[M+H]+	L-Proline	Amino acids and derivatives	Amino acids and derivatives	147-85-3	A	28330000	28181000	32527000	6888100	4652600	12531000	9172400	5565400	11901000	ko00330,ko00332,ko00970,ko01100,ko01110,ko01230,ko02010
pme0066	116.1	74	117.054	C3H7N3O2	[M-H]-	Guanidinoacetate	Amino acids and derivatives	Amino acids and derivatives	352-97-6	B	7332.7	4327.9	2948.3	5401.2	4062.6	5704.5	3128.5	5241	4241.5	ko00260,ko00330,ko01100
pme0120	118.09	101	117.079	C5H11NO2	[M+H]+	5-Aminovaleric acid	Amino acids and derivatives	Amino acids and derivatives	660-88-8	B	34804	47221	51727	34862	29880	39173	23274	28835	31652	ko00310,ko00330,ko01100
mws0256	118.09	72.1	117.079	C5H11NO2	[M+H]+	L-Valine	Amino acids and derivatives	Amino acids and derivatives	72-18-4	A	73452000	72270000	82098000	14906000	10573000	23771000	9608000	9183500	9832600	ko00280,ko00290,ko00311,ko00460,ko00770,ko00966,ko00970,ko01100,ko01110,ko01210,ko01230,ko02010
mws0230	120.07	74	119.058	C4H9NO3	[M+H]+	L-Threonine*	Amino acids and derivatives	Amino acids and derivatives	72-19-5	A	2727800	2752200	3471500	529210	425360	660980	231980	219500	196060	ko00260,ko00261,ko00290,ko00860,ko00970,ko01100,ko01110,ko01230,ko02010
pme0195	120.02	62	121.02	C3H7NO2S	[M-H]-	L-Cysteine	Amino acids and derivatives	Amino acids and derivatives	52-90-4	A	32299	29167	25689	27517	39852	35871	31692	30181	35940	ko00260,ko00270,ko00311,ko00332,ko00430,ko00460,ko00480,ko00730,ko00770,ko00920,ko00970,ko01100,ko01110,ko01200,ko01230,ko04122
ML10181668	130.09	84.08	129.079	C6H11NO2	[M+H]+	Cycloleucine*	Amino acids and derivatives	Amino acids and derivatives	52-52-8	A	12020000	13982000	10341000	7594800	7405800	10006000	2732100	3409400	3755600	--
Rfmb319	130.09	84.08	129.079	C6H11NO2	[M+H]+	Pipecolic acid*	Amino acids and derivatives	Amino acids and derivatives	4043-87-2	A	3989800	4213800	3894500	2372500	2021300	3052900	881470	982300	982720	ko00310,ko00960,ko01100,ko01110
mws0712	130.05	86	131.058	C5H9NO3	[M-H]-	N-Propionylglycine	Amino acids and derivatives	Amino acids and derivatives	21709-90-0	A	427480	447030	432660	347370	405200	343450	252110	252960	259750	--
mws0216	132.07	86	131.058	C5H9NO3	[M+H]+	Trans-4-Hydroxy-L-proline	Amino acids and derivatives	Amino acids and derivatives	51-35-4	A	448150	479370	439270	182350	214270	292900	94096	53041	94180	ko00330,ko01100,ko02010
mws0258	132.1	86	131.095	C6H13NO2	[M+H]+	L-Isoleucine*	Amino acids and derivatives	Amino acids and derivatives	73-32-5	A	34123000	34915000	36924000	9925200	8051800	16041000	9291600	9034600	10080000	ko00280,ko00290,ko00460,ko00960,ko00966,ko00970,ko01100,ko01110,ko01210,ko01230,ko02010
mws0227	132.1	86.2	131.095	C6H13NO2	[M+H]+	L-Leucine*	Amino acids and derivatives	Amino acids and derivatives	61-90-5	A	35180000	36340000	36556000	9977000	8289600	15712000	9607500	9573700	10593000	ko00280,ko00290,ko00966,ko00970,ko01100,ko01110,ko01210,ko01230,ko02010
mws1587	132.1	86	131.095	C6H13NO2	[M+H]+	L-Norleucine*	Amino acids and derivatives	Amino acids and derivatives	327-57-1	A	20728000	17304000	29222000	5983200	5396500	8952300	3676500	3058500	3256100	--
mws0001	133.06	74	132.054	C4H8N2O3	[M+H]+	L-Asparagine	Amino acids and derivatives	Amino acids and derivatives	70-47-3	A	64994000	58282000	61674000	11052000	2875900	22281000	1857500	1061100	2573600	ko00250,ko00460,ko00970,ko01100,ko01110,ko01230
pme2527	133	116	132.09	C5H12N2O2	[M+H]+	L-Ornithine	Amino acids and derivatives	Amino acids and derivatives	70-26-8	A	4351000	3899900	3967300	568660	152700	1094600	102520	50497	150700	ko00220,ko00330,ko00472,ko00480,ko01100,ko01110,ko01210,ko01230,ko02010
mws0219	132.03	88	133.038	C4H7NO4	[M-H]-	L-Aspartic Acid	Amino acids and derivatives	Amino acids and derivatives	56-84-8	A	628800	618560	618130	1274600	1020300	1465200	441170	529530	413510	ko00220,ko00250,ko00260,ko00261,ko00270,ko00300,ko00340,ko00410,ko00460,ko00710,ko00760,ko00770,ko00970,ko01100,ko01110,ko01200,ko01210,ko01230,ko02010
pme0057	136.04	118.1	135.035	C4H9NO2S	[M+H]+	L-Homocysteine	Amino acids and derivatives	Amino acids and derivatives	6027-13-0	A	7397.6	9487.8	5931.7	4949.3	7773.3	15629	6035.2	3489.1	4530.4	ko00270,ko00920,ko01100,ko01110,ko01230
pme1002	138.09	103	137.084	C8H11NO	[M+H]+	L-Tyramine	Amino acids and derivatives	Amino acids and derivatives	51-67-2	B	56382	53057	49172	18240	20264	20385	10953	13189	7406	ko00350,ko00950,ko01100,ko01110
Rfmb320	144.1	84.08	143.095	C7H13NO2	[M+H]+	1-Methylpiperidine-2-carboxylic acid	Amino acids and derivatives	Amino acids and derivatives	7730-87-2	B	154020	175920	175440	107610	68442	144160	110240	143390	124400	--
pme0193	147.08	84	146.069	C5H10N2O3	[M+H]+	L-Glutamine	Amino acids and derivatives	Amino acids and derivatives	56-85-9	A	694260	554900	1063000	362810	347740	480110	113250	72020	108080	ko00220,ko00230,ko00240,ko00250,ko00630,ko00750,ko00910,ko00970,ko01100,ko01230,ko02010
pme0026	147.11	84	146.106	C6H14N2O2	[M+H]+	L-Lysine	Amino acids and derivatives	Amino acids and derivatives	56-87-1	A	718530	580790	1080500	394650	371850	515290	102680	75651	102500	ko00300,ko00310,ko00780,ko00960,ko00970,ko01100,ko01110,ko01210,ko01230,ko02010
Zmzn000113	146.05	102.06	147.053	C5H9NO4	[M-H]-	L-threo-3-Methylaspartate	Amino acids and derivatives	Amino acids and derivatives	6061-13-8	A	441330	434840	498140	273780	195630	351580	96510	119010	107640	ko00630,ko00660,ko01100,ko01200
pme0014	148.06	84	147.053	C5H9NO4	[M+H]+	L-Glutamic acid	Amino acids and derivatives	Amino acids and derivatives	56-86-0	A	35608000	37895000	39422000	16616000	12781000	18925000	6552700	4878400	5230200	ko00220,ko00250,ko00330,ko00332,ko00340,ko00430,ko00480,ko00630,ko00650,ko00660,ko00860,ko00910,ko00970,ko01100,ko01110,ko01200,ko01210,ko01230,ko02010
mws1050	148.06	88	147.053	C5H9NO4	[M+H]+	O-Acetylserine	Amino acids and derivatives	Amino acids and derivatives	5147-00-2	A	559190	515820	538860	140320	114180	188840	130430	117490	146690	ko00270,ko00908,ko00920,ko01100,ko01110,ko01200,ko01230,ko04122
pme1210	150.06	61	149.051	C5H11NO2S	[M+H]+	L-Methionine	Amino acids and derivatives	Amino acids and derivatives	63-68-3	A	2744600	1884700	4534500	2424800	2189800	3336300	453170	481380	363530	ko00270,ko00966,ko00970,ko01100,ko01110,ko01210,ko01230
mws0254	156.08	110	155.069	C6H9N3O2	[M+H]+	L-Histidine	Amino acids and derivatives	Amino acids and derivatives	71-00-1	A	408110	314730	599460	39701	31569	73825	59837	55663	48373	ko00340,ko00410,ko00970,ko01100,ko01110,ko01230,ko02010
pme3382	160.06	98	161.069	C6H11NO4	[M-H]-	N-Acetyl-L-threonine	Amino acids and derivatives	Amino acids and derivatives	17093-74-2	A	58607	71289	59993	60044	69522	53488	75278	90796	69405	--
pme2914	161.05	99	162.053	C6H10O5	[M-H]-	3-Hydroxy-3-methylpentane-1,5-dioic acid	Amino acids and derivatives	Amino acids and derivatives	503-49-1	B	655310	827430	686400	198990	218750	277250	564690	603270	874450	--
pme1419	164.07	104	163.067	C6H13NO2S	[M+H]+	L-Methionine methyl ester	Amino acids and derivatives	Amino acids and derivatives	10332-17-9	B	25630	20580	27621	12753	9246.5	17243	8524.1	13136	12581	--
pme2617	166.05	102	165.046	C5H11NO3S	[M+H]+	L-Methionine Sulfoxide	Amino acids and derivatives	Amino acids and derivatives	3226-65-1	B	1199900	1327400	1311700	1133100	1169700	1179700	1164600	1150000	1132100	ko00270
pme0021	166.09	120.08	165.07	C9H11NO2	[M+H]+	L-Phenylalanine	Amino acids and derivatives	Amino acids and derivatives	63-91-2	A	4207500	3513300	5117100	2929900	2724900	3660500	349410	224220	204160	ko00360,ko00400,ko00460,ko00940,ko00960,ko00966,ko00970,ko00998,ko01100,ko01110,ko01210,ko01230,ko02010
pme0181	170.09	124	169.085	C7H11N3O2	[M+H]+	3-Methyl-L-Histidine	Amino acids and derivatives	Amino acids and derivatives	368-16-1	A	51850	51835	43857	33741	36862	38253	32590	31130	39135	ko00340,ko01100
Zmyn000155	173.11	131.08	174.1	C7H14N2O3	[M-H]-	N-α-Acetyl-L-ornithine	Amino acids and derivatives	Amino acids and derivatives	6205-08-9	A	29429	18541	45471	11043	8622.5	20395	9628.1	6381.8	19830	ko00220,ko01100,ko01110,ko01210,ko01230
mws0260	175.12	116	174.112	C6H14N4O2	[M+H]+	L-Arginine	Amino acids and derivatives	Amino acids and derivatives	74-79-3	A	4515900	3372700	5102700	575280	489950	809520	206340	263200	671070	ko00220,ko00261,ko00330,ko00472,ko00970,ko01100,ko01110,ko01230,ko02010
pme2559	174.04	88	175.048	C6H9NO5	[M-H]-	N-Acetyl-L-Aspartic Acid	Amino acids and derivatives	Amino acids and derivatives	997-55-7	A	57676	53892	47058	30084	44749	43141	43612	50776	53000	ko00250,ko01100
pme0008	176.1	113	175.096	C6H13N3O3	[M+H]+	L-Citrulline	Amino acids and derivatives	Amino acids and derivatives	372-75-8	B	414290	343370	374890	21241	11879	46277	16300	15778	14723	ko00220,ko01100,ko01110,ko01230
mws0875	179.05	76	178.041	C5H10N2O3S	[M+H]+	L-Cysteinyl-L-glycine	Amino acids and derivatives	Amino acids and derivatives	19246-18-5	A	16499	16500	18644	8647.3	14974	15322	19080	13504	25288	ko00480,ko01100
mws0250	182.08	136.1	181.074	C9H11NO3	[M+H]+	L-Tyrosine	Amino acids and derivatives	Amino acids and derivatives	60-18-4	A	6706000	6969300	9668900	1814900	1904000	2390500	693600	525620	603340	ko00130,ko00261,ko00350,ko00360,ko00400,ko00460,ko00730,ko00940,ko00950,ko00965,ko00966,ko00970,ko00998,ko01100,ko01110,ko01210,ko01230
Lmrj001341	185.09	70.06	184.086	C8H12N2O3	[M+H]+	Cyclo(Ser-Pro)	Amino acids and derivatives	Amino acids and derivatives	-	A	24986	23951	18620	24991	23541	19750	23316	29023	25574	--
pme0137	187.07	125	188.08	C7H12N2O4	[M-H]-	N-Acetyl-L-Glutamine	Amino acids and derivatives	Amino acids and derivatives	2490-97-3	A	1030900	1212300	1155300	1210700	1311400	1285100	1407700	1283900	1370200	--
pme0122	189.12	126	188.116	C8H16N2O3	[M+H]+	N6-Acetyl-L-lysine	Amino acids and derivatives	Amino acids and derivatives	692-04-6	B	121450	92023	110970	17400	9560.2	11234	10162	7885.8	13872	ko00310,ko01100
mws5041	189.12	86.1	188.116	C8H16N2O3	[M+H]+	L-Glycyl-L-isoleucine*	Amino acids and derivatives	Amino acids and derivatives	19461-38-2	B	123970	42931	384740	31816	23099	45986	24577	14578	14442	--
mws0736	189.12	86	188.116	C8H16N2O3	[M+H]+	N-Glycyl-L-leucine*	Amino acids and derivatives	Amino acids and derivatives	869-19-2	B	162640	54193	491340	29711	21051	43659	19782	19689	19991	--
Zmjp000182	189.13	70.07	188.127	C7H16N4O2	[M+H]+	N-Monomethyl-L-arginine	Amino acids and derivatives	Amino acids and derivatives	17035-90-4	B	755700	477450	1021400	78154	47265	82132	43801	22494	42153	--
pme3388	189.13	144	188.127	C7H16N4O2	[M+H]+	Homoarginine	Amino acids and derivatives	Amino acids and derivatives	156-86-5	B	113360	84901	146400	14704	7816.8	14537	4243.6	4981.6	3237.6	--
pme0075	188.06	128	189.064	C7H11NO5	[M-H]-	N-Acetyl-L-glutamic acid	Amino acids and derivatives	Amino acids and derivatives	1188-37-0	B	207940	228750	220760	32145	34000	58480	26103	16305	26478	ko00220,ko01100,ko01110,ko01210,ko01230
mws0193	190.12	127	189.111	C7H15N3O3	[M+H]+	L-Homocitrulline	Amino acids and derivatives	Amino acids and derivatives	1190-49-4	B	26589	33102	32746	12646	13076	8606	5466.2	6273.4	5951.9	--
pme0278	191.1	128	190.095	C7H14N2O4	[M+H]+	2,6-Diaminooimelic acid	Amino acids and derivatives	Amino acids and derivatives	583-93-7	B	80906	59029	86468	15557	18250	25713	17879	19303	28078	ko00300,ko01100,ko01110,ko01230
pmb2561	190.1	84	191.062	C7H13NO3S	[M-H]-	N-Acetyl-L-methionine	Amino acids and derivatives	Amino acids and derivatives	65-82-7	B	1556.2	1170.5	2433.5	2139.1	3110.8	3866.3	4061.4	3681.3	3689.5	--
mws5037	203.14	86.1	202.132	C9H18N2O3	[M+H]+	L-Alanyl-L-leucine	Amino acids and derivatives	Amino acids and derivatives	3303-34-2	A	70152	105140	59737	61137	52041	69385	43096	53295	62192	--
NK10251888	203.15	70.07	202.143	C8H18N4O2	[M+H]+	NG,NG-Dimethyl-L-arginine	Amino acids and derivatives	Amino acids and derivatives	30315-93-6	B	401640	305160	506250	50882	40352	103460	45891	48896	43747	--
mws0282	203.08	116.05	204.09	C11H12N2O2	[M-H]-	L-Tryptophan	Amino acids and derivatives	Amino acids and derivatives	73-22-3	A	1419600	916190	2245800	173310	118350	205680	155010	64242	39805	ko00260,ko00380,ko00400,ko00901,ko00966,ko00970,ko00998,ko01100,ko01110,ko01210,ko01230
Zmgn002106	206.08	58.03	207.09	C11H13NO3	[M-H]-	N-Acetyl-L-phenylalanine	Amino acids and derivatives	Amino acids and derivatives	2018-61-3	A	50306	59023	41819	29541	36985	38894	47943	54827	70779	ko00360,ko01100
pme0109	212.09	166	211.084	C10H13NO4	[M+H]+	Methyldopa	Amino acids and derivatives	Amino acids and derivatives	555-30-6	B	70756	70899	77592	55344	63897	58059	32891	33844	36183	--
pme0170	217.13	158	216.122	C8H16N4O3	[M+H]+	N-Acetyl-L-Arginine	Amino acids and derivatives	Amino acids and derivatives	155-84-0	A	18358	14669	19187	12428	15862	17565	6864.1	5550.3	19498	--
pme2566	217.08	199	218.09	C8H14N2O5	[M-H]-	5-L-Glutamyl-L-amino acid	Amino acids and derivatives	Amino acids and derivatives	5875-41-2	B	16317	20998	20579	21783	17606	29303	26266	26419	36376	--
Lmrj001698	219.13	60.04	218.127	C9H18N2O4	[M+H]+	L-Seryl-L-Isoleucine	Amino acids and derivatives	Amino acids and derivatives	91086-51-0	B	55571	5325.4	104670	11412	3703	10376	7240.6	2276.8	3125.2	--
pme1228	221.09	204	220.085	C11H12N2O3	[M+H]+	5-Hydroxy-L-tryptophan	Amino acids and derivatives	Amino acids and derivatives	56-69-9	B	15886	15610	15796	14435	14268	16542	12866	15868	15037	ko00380,ko01100
mws5042	223.11	120.09	222.1	C11H14N2O3	[M+H]+	L-Glycyl-L-phenylalanine	Amino acids and derivatives	Amino acids and derivatives	721-66-4	B	83041	45327	180640	28685	21457	33168	14032	9337.5	10392	--
Lmhp001670	231.16	72.08	231.17	C11H22N2O3	[M+H]+	L-Valyl-L-Leucine	Amino acids and derivatives	Amino acids and derivatives	3989-97-7	A	111480	17285	80410	8868.4	8755.9	11400	10019	8435.8	11959	--
pmb0962	235.1	118.3	234.158	C10H22N2O4	[M+H]+	L-Lysine-Butanoic Acid	Amino acids and derivatives	Amino acids and derivatives	80407-71-2	B	27032	17578	13613	4504.7	3819	7158.1	2688.7	3022.7	2598.4	--
mws4176	237.12	120.09	236.116	C12H16N2O3	[M+H]+	L-Alanyl-L-Phenylalanine	Amino acids and derivatives	Amino acids and derivatives	3061-90-3	B	9347.5	6888.8	13896	9	9	9	2198.1	4323.4	2480.6	--
mws0221	241.03	152	240.024	C6H12N2O4S2	[M+H]+	L-Cystine	Amino acids and derivatives	Amino acids and derivatives	56-89-3	A	24112	21903	28088	20010	28520	21551	19840	24845	15710	ko00270,ko01100,ko02010
Lmhp002031	245.18	86.1	245.186	C12H24N2O3	[M+H]+	L-Leucyl-L-Leucine	Amino acids and derivatives	Amino acids and derivatives	3303-31-9	A	29559	19492	40382	22023	14091	20511	25063	17070	24454	--
pmb2591	245.09	203.2	246.1	C13H14N2O3	[M-H]-	N-Acetyl-L-Tryptophan	Amino acids and derivatives	Amino acids and derivatives	1218-34-4	A	13293000	19121000	14095000	13213000	11827000	12803000	13644000	11450000	16277000	--
mws0124	247.11	130	246.1	C13H14N2O3	[M+H]+	N-(3-Indolylacetyl)-L-alanine	Amino acids and derivatives	Amino acids and derivatives	57105-39-2	B	7659.3	6680.5	8367.6	7560.9	9576.5	11495	13123	15987	16880	--
Lmrj002087	247.13	86.09	246.121	C10H18N2O5	[M+H]+	L-Isoleucyl-L-Aspartate	Amino acids and derivatives	Amino acids and derivatives	-	A	24731	27722	24368	18740	23127	13165	11794	12047	26659	--
pme2563	249.06	128	250.062	C8H14N2O5S	[M-H]-	γ-Glu-Cys	Amino acids and derivatives	Amino acids and derivatives	636-58-8	A	7333.2	7403.6	10331	887.46	1471.2	3114.6	6790.5	5312.3	5073.3	ko00480,ko01100
Lmhp002001	265.15	72.08	264.147	C14H20N2O3	[M+H]+	L-Valyl-L-Phenylalanine	Amino acids and derivatives	Amino acids and derivatives	3918-92-1	B	14728	7797.1	13689	1960.9	2329.4	7360.9	3382.9	5117.1	1480.2	--
pme2890	269.06	136	268.055	C8H16N2O4S2	[M+H]+	L-Homocystine	Amino acids and derivatives	Amino acids and derivatives	626-72-2	B	11953	13245	27110	8893.7	22491	10497	2727.9	5903.5	1982.5	ko00270
pmp001257	272.22	254.21	271.215	C15H29NO3	[M+H]+	Tridecanoylglycine	Amino acids and derivatives	Amino acids and derivatives	-	B	14189	20947	15093	4957.9	5419.1	4281.5	9	9	9	--
mws5035	279.17	120.08	278.163	C15H22N2O3	[M+H]+	L-Leucyl-L-phenylalanine	Amino acids and derivatives	Amino acids and derivatives	56217-82-4	A	32369	30398	30804	24875	15019	23099	25874	22441	24103	--
mws0629	281.11	166	280.106	C13H16N2O5	[M+H]+	L-Aspartyl-L-Phenylalanine	Amino acids and derivatives	Amino acids and derivatives	13433-09-5	A	159370	131050	145280	101680	112410	129710	112560	111510	99449	--
mws1375	304.15	185.09	303.143	C12H21N3O6	[M+H]+	Nicotianamine	Amino acids and derivatives	Amino acids and derivatives	34441-14-0	B	259740	203430	243750	83588	49870	109710	70879	51479	38243	--
pme1086	306.08	143	307.084	C10H17N3O6S	[M-H]-	Glutathione reduced form	Amino acids and derivatives	Amino acids and derivatives	70-18-8	A	744460	614930	757610	586160	466510	658400	1043300	907590	1138100	ko00270,ko00480,ko01100,ko02010
pmb2855	307	145	308.122	C11H20N2O8	[M-H]-	L-Glutamine-O-glycoside	Amino acids and derivatives	Amino acids and derivatives	-	B	3187.8	3790.5	4346.9	11550	8090.1	11958	12002	11051	15526	--
mws0582	322.11	130	321.099	C11H19N3O6S	[M+H]+	S-(Methyl)glutathione	Amino acids and derivatives	Amino acids and derivatives	2922-56-7	A	918990	1137900	857630	328130	438800	549920	126870	156520	117170	--
pme1286	385.13	250	384.122	C14H20N6O5S	[M+H]+	S-(5'-Adenosy)-L-homocysteine	Amino acids and derivatives	Amino acids and derivatives	979-92-0	B	17106	10994	35267	7501.4	5394.4	7423	4649.8	3263.8	4578.5	ko00270,ko01100,ko01230
pme2735	399.2	250	398.137	C15H22N6O5S	[M+H]+	S-Adenosyl-L-methionine	Amino acids and derivatives	Amino acids and derivatives	29908-03-0	A	459900	440560	608950	219970	106660	125270	73966	107810	78999	ko00261,ko00270,ko00330,ko00908,ko01100,ko01110,ko01230,ko04122
pmb1283	448.1	163.5	447.215	C18H33N5O6S	[M+H]+	L-Glutaminyl-L-valyl-L-valyl-L-cysteine	Amino acids and derivatives	Amino acids and derivatives	-	B	17618	11799	13345	40174	34742	43133	29057	24804	23444	--
pmb0464	458.1	116.3	457.143	C16H27NO14	[M+H]+	L-Aspartic acid-O-diglucoside	Amino acids and derivatives	Amino acids and derivatives	-	B	470720	485770	500870	223960	140300	397080	536210	254140	568230	--
mws4134	611.14	306.08	612.152	C20H32N6O12S2	[M-H]-	Oxiglutatione	Amino acids and derivatives	Amino acids and derivatives	27025-41-8	A	32236	47290	43378	69623	80399	65135	154710	116500	110420	ko00480,ko01100
pmf0096	88.99	70.9	89.995	C2H2O4	[M-H]-	Oxalic acid	Phenolic acids	Phenolic acids	144-62-7	B	49977	52898	91938	9	11124	21932	15268	6878.9	14570	ko00230,ko00630,ko01100
HJAP104	107.05	77.04	106.041	C7H6O	[M+H]+	Benzaldehyde	Phenolic acids	Phenolic acids	100-52-7	B	726300	668430	769060	509530	427800	467430	380920	387940	428830	ko01100
pme0241	123.04	79	122.037	C7H6O2	[M+H]+	Benzoic acid	Phenolic acids	Phenolic acids	65-85-0	B	17159	16104	12778	15194	9176.6	41495	11159	13938	69032	ko00360,ko01100,ko01110
mws0628	121.03	92	122.037	C7H6O2	[M-H]-	4-Hydroxybenzaldehyde	Phenolic acids	Phenolic acids	123-08-0	B	116740	103980	107070	19987	24965	23708	62460	56083	60357	ko01100
Lmbn001930	121.03	77.04	122.037	C7H6O2	[M-H]-	2-Hydroxybenzaldehyde (Salicylaldehyde)	Phenolic acids	Phenolic acids	90-02-8	B	48986	50476	49043	68165	89042	78208	117030	139240	106820	ko01100
ML10179289	105.07	77.04	122.073	C8H10O	[M+H-H2O]+	2-Phenylethanol	Phenolic acids	Phenolic acids	60-12-8	B	69337	69206	74055	57608	55282	43843	31784	46930	37529	ko00360
pmp001086	127.04	97	126.032	C6H6O3	[M+H]+	5-Hydroxymethylfurfural	Phenolic acids	Phenolic acids	67-47-0	B	198650	174110	181880	453740	563450	519350	1051300	987700	845160	--
mws1078	138.05	92.1	137.048	C7H7NO2	[M+H]+	Anthranilic Acid	Phenolic acids	Phenolic acids	118-92-3	B	21387	20150	17328	20346	12053	15654	5585.1	13754	15132	ko00380,ko00400,ko00998,ko01058,ko01100,ko01110,ko01230
mws0749	137.02	93	138.032	C7H6O3	[M-H]-	4-Hydroxybenzoic acid	Phenolic acids	Phenolic acids	99-96-7	B	112940	80396	159840	44517	42527	49275	52909	115930	210350	ko00130,ko00790,ko01100,ko01110
Hmgn001653	137.02	93.04	138.032	C7H6O3	[M-H]-	Protocatechualdehyde	Phenolic acids	Phenolic acids	139-85-5	B	53316	41980	39138	9	9	9	24379	75893	103420	ko00950
Lmgn001670	137.03	108.02	138.032	C7H6O3	[M-H]-	Salicylic acid	Phenolic acids	Phenolic acids	69-72-7	B	349470	254460	334140	64150	54081	73236	60783	66664	55278	ko00360,ko01100,ko01110,ko04075
mws2368	137.06	119.05	138.068	C8H10O2	[M-H]-	Tyrosol	Phenolic acids	Phenolic acids	501-94-0	B	52390	32642	50024	9681.6	9902.4	7092.6	10031	8204.5	12307	ko00350,ko01100
pme2828	140	99	139.027	C6H5NO3	[M+H]+	4-Nitrophenol	Phenolic acids	Phenolic acids	100-02-7	B	16646000	15498000	16746000	27699000	26729000	26309000	23505000	24372000	23908000	--
pmp001285	149.02	65.04	148.016	C8H4O3	[M+H]+	Phthalic anhydride	Phenolic acids	Phenolic acids	85-44-9	A	684890	677500	474020	447940	359090	359650	350530	314800	348210	--
mws1024	147.05	129	148.052	C9H8O2	[M-H]-	p-Coumaraldehyde	Phenolic acids	Phenolic acids	2538-87-6	B	9	9	9	9	9	9	43857	19482	30360	ko00940,ko01100,ko01110
mws0921	149.06	131	150.068	C9H10O2	[M-H]-	p-Coumaryl alcohol	Phenolic acids	Phenolic acids	3690-05-9	A	31289	26382	27204	7491	8496.5	8915.5	3260600	2585900	2948600	ko00940,ko01100,ko01110
mws0458	151.04	136	152.047	C8H8O3	[M-H]-	Vanillin	Phenolic acids	Phenolic acids	121-33-5	B	101800	81203	100770	61998	78087	53823	81432	81688	88540	ko00998,ko01100,ko01110
mws0180	153.02	109.03	154.027	C7H6O4	[M-H]-	2,5-Dihydroxybenzoic acid; Gentisic Acid*	Phenolic acids	Phenolic acids	490-79-9	B	207260	427280	251180	100370	122270	138520	143570	132090	162850	ko00350,ko01100
mws0183	153.02	109.03	154.027	C7H6O4	[M-H]-	3,4-Dihydroxybenzoic acid (Protocatechuic acid)*	Phenolic acids	Phenolic acids	99-50-3	B	247140	471350	228900	104150	104590	99850	157740	162380	169160	ko01100,ko01110
pmf0440	163.08	91.1	162.068	C10H10O2	[M+H]+	4-MethoxycinnaMaldehyde	Phenolic acids	Phenolic acids	1963-36-6	B	68216	76354	73842	80304	65897	71579	63039	65604	67080	--
pmb0142	165.1	95.2	164.047	C9H8O3	[M+H]+	Caffeic aldehyde	Phenolic acids	Phenolic acids	141632-15-7	B	99801	111330	98511	4583.3	5004.9	5338.5	13200	11222	9461.9	ko00940,ko01110
pme1439	165.05	119	164.047	C9H8O3	[M+H]+	p-Coumaric acid	Phenolic acids	Phenolic acids	501-98-4	B	31464	26933	25674	6014.2	11390	8624	9288	16670	17542	ko00130,ko00350,ko00940,ko00950,ko00998,ko01100,ko01110
pme3083	164.04	120	165.043	C8H7NO3	[M-H]-	2-(Formylamino)benzoic acid	Phenolic acids	Phenolic acids	3342-77-6	B	49517	45423	56441	12771	5930.4	8308.5	17627	8072.1	17107	ko00380,ko01100
pme0281	165.02	121.03	166.027	C8H6O4	[M-H]-	Terephthalic acid*	Phenolic acids	Phenolic acids	100-21-0	A	2288900	2170600	2370500	3002000	3273200	3288200	4691500	4286100	4602800	ko01100
mws0467	165.06	119.05	166.063	C9H10O3	[M-H]-	3-(4-Hydroxyphenyl)-propionic acid	Phenolic acids	Phenolic acids	501-97-3	B	13460	10724	15412	16929	19492	9190.8	16928	24628	11665	--
pmn001681	165.09	149.06	166.099	C10H14O2	[M-H]-	1-(4-Methoxyphenyl)-1-propanol	Phenolic acids	Phenolic acids	5349-60-0	B	53158	51250	53437	57970	41836	44055	79201	73736	71739	--
NK10253223	168.06	94.06	167.058	C8H9NO3	[M+H]+	2-Amino-3-methoxybenzoic acid	Phenolic acids	Phenolic acids	3177-80-8	B	165130	160150	162310	95501	111910	106340	37096	48569	36817	ko00380
Lmmp003042	169.05	123.04	168.042	C8H8O4	[M+H]+	Protocatechuic Acid Methyl Ester	Phenolic acids	Phenolic acids	2150-43-8	A	1386900	1543300	1476900	906160	821980	899290	740800	647680	639860	--
pme1292	167.1	123.04	168.042	C8H8O4	[M-H]-	Homogentisic acid	Phenolic acids	Phenolic acids	451-13-8	B	40593	24279	36476	14389	11677	14090	14013	10702	16731	ko00130,ko00350,ko01100
Hmbp001276	169.05	65.03	168.042	C8H8O4	[M+H]+	Gallacetophenone	Phenolic acids	Phenolic acids	528-21-2	B	45844	39301	49407	15783	9098.9	13380	13562	14263	19657	--
mws0009	179.07	91	178.063	C10H10O3	[M+H]+	Coniferaldehyde	Phenolic acids	Phenolic acids	20649-42-7	B	28645	21051	27776	9489.3	7630.5	5538.3	16357	13416	12732	ko00940,ko01100,ko01110
mws1195	179.07	147.1	178.063	C10H10O3	[M+H]+	p-Coumaric acid methyl ester	Phenolic acids	Phenolic acids	3943-97-3	B	95309	116070	93642	23410	27533	17802	23069	20275	26258	--
mws2212	179.03	135.05	180.042	C9H8O4	[M-H]-	Caffeic acid	Phenolic acids	Phenolic acids	331-39-5	B	427900	442300	397110	65497	53455	93948	64283	55904	92993	ko00940,ko01100,ko01110
mws0093	179.07	146	180.079	C10H12O3	[M-H]-	Coniferyl alcohol	Phenolic acids	Phenolic acids	458-35-5	B	59755	43478	47728	60020	75775	66398	343450	304450	234050	ko00940,ko00998,ko01100,ko01110
mws1350	181.05	151	182.058	C9H10O4	[M-H]-	Syringaldehyde; 4-Hydroxy-3,5-Dimethoxybenzaldehyde	Phenolic acids	Phenolic acids	134-96-3	B	48503	101520	49089	38583	32588	22520	16071	16269	19016	--
Lmrn001951	181.05	135.04	182.058	C9H10O4	[M-H]-	(S)-2-Hydroxy-3-(4-Hydroxyphenyl)Propanoic Acid	Phenolic acids	Phenolic acids	23508-35-2	B	28777	38474	31320	23695	25725	21457	21674	22579	20358	--
Xmgn006542	193.05	133.03	194.057	C10H10O4	[M-H]-	Dimethyl Phthalate	Phenolic acids	Phenolic acids	131-11-3	B	120350	137330	107900	40366	34136	37996	37638	27495	37908	--
mws0014	193.05	134.01	194.058	C10H10O4	[M-H]-	Ferulic acid	Phenolic acids	Phenolic acids	537-98-4	B	55295	52570	77444	32194	26183	25705	18709	20760	29028	ko00940,ko01100,ko01110
pmb2497	197	153	198.053	C9H10O5	[M-H]-	4-Hydroxy-3-methoxymandelate	Phenolic acids	Phenolic acids	55-10-7	B	17085	16553	22024	7482.1	11901	9191	10073	18286	23668	ko00350,ko01100
Lmln010063	205.16	189.13	206.167	C14H22O	[M-H]-	2,6-Di-tert-butylphenol*	Phenolic acids	Phenolic acids	128-39-2	A	84256	74779	81651	66841	66635	59650	55720	51303	52789	--
Lmbn013410	205.16	189.13	206.167	C14H22O	[M-H]-	2,4-Di-Tert-Butylphenol*	Phenolic acids	Phenolic acids	96-76-4	A	73321	74393	74276	70955	54537	58479	50105	51064	49022	--
MA10107783	207.03	119.05	208.037	C10H8O5	[M-H]-	3-[(1-Carboxyvinyl)oxy]benzoic acid	Phenolic acids	Phenolic acids	16929-37-6	B	6782.2	6231	3664.8	21816	21796	14032	18210	9885.8	24393	ko00130,ko01110
pme3443	207.07	192	208.074	C11H12O4	[M-H]-	Sinapinaldehyde	Phenolic acids	Phenolic acids	4206-58-0	B	862270	602010	872900	76651	85579	53087	32552	39782	40624	ko00940,ko01100,ko01110
pmb2620	207.07	133.1	208.074	C11H12O4	[M-H]-	3,4-Dimethoxycinnamic acid	Phenolic acids	Phenolic acids	14737-89-4	B	4394.6	5731.7	4519.5	2372	1644.5	2018	1479.9	2386.6	1224.2	--
Lmhn003240	237.04	121.03	238.048	C11H10O6	[M-H]-	Benzoylmalic acid	Phenolic acids	Phenolic acids	22138-51-8	B	11420	13322	22733	8055.2	11454	15801	12293	20455	44846	--
pme0428	237.08	103	238.084	C12H14O5	[M-H]-	3,4,5-Trimethoxycinnamic acid	Phenolic acids	Phenolic acids	90-50-6	B	3349.3	2464.9	3631	2537.7	2585.7	1988.4	1640.6	747.03	434.55	--
pmp000086	269.1	177.05	268.095	C13H16O6	[M+H]+	1-Feruloyl-sn-glycerol	Phenolic acids	Phenolic acids	-	B	24983	19339	20577	11008	8321.5	19147	10954	10823	7091.2	--
pme3472	271.09	107.6	272.09	C12H16O7	[M-H]-	Arbutin	Phenolic acids	Phenolic acids	497-76-7	B	120890	106140	118390	111200	100670	110070	111370	106520	105790	ko00010
Lmxp011770	279.16	149.02	278.152	C16H22O4	[M+H]+	Diisobutyl phthalate*	Phenolic acids	Phenolic acids	84-69-5	A	18382000	17860000	13313000	11799000	9714700	10185000	8504600	8737500	9183500	--
Lmlp012720	279.16	149.02	278.152	C16H22O4	[M+H]+	Dibutyl phthalate*	Phenolic acids	Phenolic acids	84-74-2	A	18773000	17938000	13181000	11581000	9860900	9902500	9100300	8606800	9510000	--
Lmhn002926	279.05	163.04	280.058	C13H12O7	[M-H]-	p-Coumaroylmalic acid	Phenolic acids	Phenolic acids	-	B	671940	710560	703820	302470	442380	268590	204220	222920	197360	--
mws1521	285.1	121.03	286.105	C13H18O7	[M-H]-	Salicin	Phenolic acids	Phenolic acids	138-52-3	B	69489	66727	66451	64887	68961	52111	67097	34273	68935	ko00010
pmn001511	285.1	123	286.105	C13H18O7	[M-H]-	3-Hydroxy-5-Methylphenol-1-O-Glucoside	Phenolic acids	Phenolic acids	-	B	32529	37770	48661	53897	59276	47170	118070	126940	170090	--
mws2120	291.01	247	292.022	C13H8O8	[M-H]-	Brevifolin carboxylic acid	Phenolic acids	Phenolic acids	18490-95-4	B	33470	38912	16367	16531	15634	5606.7	10637	16192	11244	--
pmn001687	295.05	163.04	296.053	C13H12O8	[M-H]-	Cis-Coutaric acid	Phenolic acids	Phenolic acids	67920-37-0	B	4974.1	3747.7	1812.9	8423.4	7667.1	5946.4	6729.4	8343.2	7222.5	--
Lmhn102068	295.05	179.03	296.053	C13H12O8	[M-H]-	2-O-Caffeoylmalic acid	Phenolic acids	Phenolic acids	53755-04-7	B	41455	33452	25446	29637	26192	21723	16170	16817	14308	--
Zmhn001358	299.08	137.02	300.084	C13H16O8	[M-H]-	4-O-Glucosyl-4-hydroxybenzoic acid	Phenolic acids	Phenolic acids	-	A	527590	555930	549880	265990	238230	236800	436230	571870	1170700	--
Zmhn001926	299.08	137.02	300.084	C13H16O8	[M-H]-	1-O-Salicyl-D-glucose	Phenolic acids	Phenolic acids	60517-74-0	B	266670	227010	253690	188030	164160	177590	114170	98866	141930	--
pmb3142	299.1	137.1	300.085	C13H16O8	[M-H]-	Salicylic acid-2-O-glucoside	Phenolic acids	Phenolic acids	10366-91-3	B	2064300	2327400	2131200	2278400	1988800	1971200	2014500	2098000	2828500	--
Zmhn000892	301.09	139.05	302.1	C13H18O8	[M-H]-	4-O-Glucosyl-3,4-dihydroxybenzyl alcohol	Phenolic acids	Phenolic acids	-	B	109820	130610	133080	88189	84487	71644	98279	129300	106030	--
Lmhn003074	309.06	193.05	310.069	C14H14O8	[M-H]-	Feruloylmalic acid	Phenolic acids	Phenolic acids	-	A	342440	414370	253850	271020	250300	223530	138970	212200	167830	--
Lmhn001477	311.04	179.04	312.048	C13H12O9	[M-H]-	2-Caffeoyl-L-tartaric acid (Caftaric acid)	Phenolic acids	Phenolic acids	67879-58-7	B	13759	16287	20832	13181	12328	15582	12313	8850.7	6884.4	--
Lmsn002887	311.08	163.04	312.085	C14H16O8	[M-H]-	1-O-Caffeoyl xylose	Phenolic acids	Phenolic acids	-	B	7259.4	6547	6731.9	4422.5	4614.9	4215.7	5196.5	3423.7	4426	--
Lmtn003441	311.11	149.06	312.121	C15H20O7	[M-H]-	2-Acetyl-3-hydroxyphenyl-1-O-glucoside	Phenolic acids	Phenolic acids	-	B	358690	250140	446300	138960	77345	100940	175830	137210	138050	--
Lmyn002403	313.09	101.02	314.1	C14H18O8	[M-H]-	Mandelic acid-β-glucoside	Phenolic acids	Phenolic acids	-	B	56991	64112	56756	100190	107990	97057	123320	124000	100600	--
Lmmn002179	313.09	107.05	314.1	C14H18O8	[M-H]-	Methyl salicylate-2-O-glucoside	Phenolic acids	Phenolic acids	10019-60-0	B	190960	214060	205450	342240	304840	328250	357330	365130	377190	--
pmn001367	315.07	153.02	316.079	C13H16O9	[M-H]-	Protocatechuic acid-4-O-glucoside*	Phenolic acids	Phenolic acids	-	A	5777500	5184300	5554000	6104200	4870200	4682900	7940700	8410000	7680100	--
pmb2871	315.07	153	316.079	C13H16O9	[M-H]-	1-O-Gentisoyl-D-glucoside*	Phenolic acids	Phenolic acids	23445-11-6	A	5349700	5052300	5522700	5622200	4556700	4627900	7813800	7387400	7956400	--
pmn001411	315.11	135	316.116	C14H20O8	[M-H]-	Cornoside	Phenolic acids	Phenolic acids	40661-45-8	B	5122.2	5260.9	9107	4565.8	4752.5	3433.4	12817	15279	16325	--
pmn001553	315.11	153.1	316.116	C14H20O8	[M-H]-	Cimidahurinine	Phenolic acids	Phenolic acids	142542-89-0	A	610830	631120	653710	809710	646420	640160	2293400	2495700	2671300	--
pmb0751	321.1	147.3	320.09	C16H16O7	[M+H]+	Trans-5-O-(p-Coumaroyl)shikimate	Phenolic acids	Phenolic acids	-	B	22055	21963	20958	4557.9	2678.1	6278.5	64658	52544	73622	ko00940,ko00941,ko00945,ko01100,ko01110
Zmhn002301	325.09	163.04	326.1	C15H18O8	[M-H]-	p-Coumaric acid-4-O-glucoside	Phenolic acids	Phenolic acids	117405-48-8	A	16039000	16995000	17517000	11006000	10526000	11276000	9232700	8357900	8615200	--
Lmsn000363	325.13	145.07	326.137	C16H22O7	[M-H]-	Raspberryketone glucoside	Phenolic acids	Phenolic acids	38963-94-9	B	233780	170610	224700	795410	830040	1189100	862220	537210	614860	--
Hmsn002272	327.11	165.05	328.116	C15H20O8	[M-H]-	Demethyl coniferin	Phenolic acids	Phenolic acids	-	A	377230	373450	402740	61712	47382	67745	1026200	925560	1106800	--
Lmmn003663	329.09	167.04	330.095	C14H18O9	[M-H]-	5-Glucosyloxy-2-Hydroxybenzoic acid methyl ester	Phenolic acids	Phenolic acids	-	A	3489900	3538100	4140300	2311000	2753700	1863500	2414600	2116400	2000100	--
Lmtn002565	329.11	167.03	330.095	C14H18O9	[M-H]-	1-O-Vanilloyl-D-Glucose	Phenolic acids	Phenolic acids	-	A	6902300	5185700	5101600	3344900	3899400	2585400	2120500	2530300	2681600	--
Lmmn001294	331.1	153.02	332.111	C14H20O9	[M-H]-	Koaburaside	Phenolic acids	Phenolic acids	41653-73-0	A	799930	742020	978440	748700	736120	727180	590960	562310	598880	--
Hmln002806	335.08	179.03	336.085	C16H16O8	[M-H]-	5-O-Caffeoylshikimic acid	Phenolic acids	Phenolic acids	180981-12-8	B	123540	84767	114560	42955	66897	43058	11344	22652	28483	ko00940,ko00941,ko00945,ko01100,ko01110
pmb3074	337.09	191.05	338.1	C16H18O8	[M-H]-	5-O-p-Coumaroylquinic acid	Phenolic acids	Phenolic acids	1899-30-5	B	981810	811460	961420	357440	279290	288510	427370	447640	579140	ko00940,ko00941,ko00945,ko01110
pma6460	337.09	163.04	338.1	C16H18O8	[M-H]-	4-O-p-Coumaroylquinic acid	Phenolic acids	Phenolic acids	32451-86-8	B	37282000	35540000	33578000	8614600	8903100	7328700	13605000	11140000	12350000	--
pmn001420	341.09	179.04	342.095	C15H18O9	[M-H]-	1-O-[(E)-Caffeoyl]-D-glucose*	Phenolic acids	Phenolic acids	-	A	768250	887870	763250	1263800	1116800	1162600	1125900	1508300	1882800	--
Zmhn001793	341.09	179.03	342.096	C15H18O9	[M-H]-	6-O-Caffeoyl-D-glucose*	Phenolic acids	Phenolic acids	-	A	649230	642360	719580	1172000	1181800	1215300	1200300	1491700	1917500	--
mws0906	341.12	179	342.131	C16H22O8	[M-H]-	Coniferin	Phenolic acids	Phenolic acids	531-29-3	B	3142100	2871700	3473900	916400	669200	773830	567520	649970	833260	ko00940
Zmln000899	343.11	181.05	344.111	C15H20O9	[M-H]-	Syringaldehyde-4-O-glucoside	Phenolic acids	Phenolic acids	-	B	32849	31417	51268	68751	48366	67812	46350	91479	73375	--
Lmmn000774	343.1	181.05	344.111	C15H20O9	[M-H]-	Dihydrocaffeoylglucose	Phenolic acids	Phenolic acids	-	B	2216500	2246700	2306800	1302300	1164600	1259800	906270	862800	972290	--
Lmtn000940	345.08	139.04	346.09	C14H18O10	[M-H]-	1-O-(3,4-Dihydroxy-5-methoxy-benzoyl)-glucoside	Phenolic acids	Phenolic acids	-	A	3980200	4047100	3983500	4112500	2671200	3261000	5184900	4817700	5597900	--
mws0748	353.09	191.1	354.095	C16H18O9	[M-H]-	1-Caffeoylquinic acid	Phenolic acids	Phenolic acids	1241-87-8	B	5669800	6102500	6820700	4695800	2967400	3766600	3442700	4505300	3569300	--
mws2108	353.09	191.05	354.095	C16H18O9	[M-H]-	Cryptochlorogenic acid (4-O-Caffeoylquinic acid)	Phenolic acids	Phenolic acids	905-99-7	B	14359000	14900000	12517000	9391300	9909300	8432600	8155700	8572000	9506000	--
pme1816	353.09	191	354.095	C16H18O9	[M-H]-	Neochlorogenic acid (5-O-Caffeoylquinic acid)*	Phenolic acids	Phenolic acids	906-33-2	A	11246000	12495000	13744000	8882100	8029100	10093000	7548100	7647100	8855000	--
mws0178	353.09	191.01	354.095	C16H18O9	[M-H]-	Chlorogenic acid (3-O-Caffeoylquinic acid)*	Phenolic acids	Phenolic acids	327-97-9	A	12815000	13296000	13599000	9160100	9772400	8810100	8256300	8482000	7077100	ko00940,ko00941,ko00945,ko01110
Lmhn001580	355.07	223.06	356.074	C15H16O10	[M-H]-	Sinapoyltartaric acid	Phenolic acids	Phenolic acids	-	B	4790.2	4753.5	4579.3	3815.1	5047	3502.1	4289.5	2256.6	4137.6	--
Zmhn002422	355.1	193.05	356.11	C16H20O9	[M-H]-	1-O-Feruloyl-D-Glucose	Phenolic acids	Phenolic acids	-	B	1364800	1582400	1947800	1109300	1166300	807230	1092200	1483400	1601400	--
pmb3056	355.1	121.1	356.111	C16H20O9	[M-H]-	Homovanilloylquinic acid	Phenolic acids	Phenolic acids	-	B	8924.1	10439	12555	4829.5	3929.4	5074.5	1998.8	1860.5	1733	--
Hmmn002544	355.1	193.05	356.111	C16H20O9	[M-H]-	Ferulic acid-4-O-glucoside	Phenolic acids	Phenolic acids	117405-51-3	B	9164400	10771000	12486000	7673400	7196600	7677400	8178100	8190000	7483500	--
Zmhn002334	355.1	193.05	356.111	C16H20O9	[M-H]-	6-O-Feruloyl-D-glucose	Phenolic acids	Phenolic acids	137887-25-3	B	216400	174090	251750	374230	333080	306570	382920	411590	384820	--
pmb3107	359.1	182.1	360.106	C15H20O10	[M-H]-	Glucosyringic Acid	Phenolic acids	Phenolic acids	-	A	1714300	1750700	1733900	1024100	1001200	1169600	760880	731720	785400	--
pmb0752	369.12	177.1	368.111	C17H20O9	[M+H]+	3-O-Feruloylquinic acid	Phenolic acids	Phenolic acids	1899-29-2	B	29989	37702	48272	20537	21322	28054	15238	17215	19911	--
mws0179	367.1	190.9	368.111	C17H20O9	[M-H]-	Chlorogenic acid methyl ester	Phenolic acids	Phenolic acids	29708-87-0	B	420740	444970	404180	134010	153720	152000	133810	135620	131190	--
Lmtn003598	367.14	205.08	368.147	C18H24O8	[M-H]-	3-Prenyl-4-O-glucosyloxy-4-hydroxybenzoic acid	Phenolic acids	Phenolic acids	-	B	6771.6	1333.4	1760	2617.3	8352	27568	7708.3	5479.8	6529.8	--
pmn001695	371.1	249.06	372.106	C16H20O10	[M-H]-	Trihydroxycinnamoylquinic acid	Phenolic acids	Phenolic acids	-	A	1400800	1239700	1500200	1640700	943600	1259300	998640	950550	990020	--
pmb3317	371.1	179.1	372.106	C16H20O10	[M-H]-	Quinacyl syringic acid	Phenolic acids	Phenolic acids	-	B	53778	76262	63920	63809	58746	52574	54793	43056	48712	--
mws0011	371.13	209	372.142	C17H24O9	[M-H]-	Syringin	Phenolic acids	Phenolic acids	118-34-3	B	106870	138960	108330	48331	42844	40528	101470	101010	99754	ko00940
pmb0108	375.2	137.1	374.1	C19H18O8	[M+H]+	Feruloyl syringic acid	Phenolic acids	Phenolic acids	-	B	74317	66583	59604	143430	136650	139540	92719	93284	79469	--
pmn001660	381.19	235.1	382.199	C20H30O7	[M-H]-	Cinncassiol A	Phenolic acids	Phenolic acids	73599-11-8	B	10778	14116	13140	4394.8	10454	4874.4	9315.5	11870	22272	--
Zmhn002227	385.11	223.06	386.121	C17H22O10	[M-H]-	4-O-Glucosyl-sinapate	Phenolic acids	Phenolic acids	-	B	288510	366820	369290	512530	515560	699300	627820	756540	688570	--
HJN003	385.11	223.06	386.122	C17H22O10	[M-H]-	1-O-Sinapoyl-D-glucose	Phenolic acids	Phenolic acids	-	B	250680	290650	319780	284210	243590	323760	295310	268400	289310	ko00940
Lmwp011196	391.28	149.02	390.277	C24H38O4	[M+H]+	Bis(2-ethylhexyl)phthalate*	Phenolic acids	Phenolic acids	117-81-7	A	2097900	3355800	3335600	2342800	999020	1038000	902610	979460	1540300	--
Lmmp010562	391.28	149.02	390.277	C24H38O4	[M+H]+	Diisooctyl Phthalate*	Phenolic acids	Phenolic acids	27554-26-3	A	2176700	3411300	3495000	2334800	993290	1138600	980480	973180	1549700	--
Lmhn001773	416.06	179.03	415.054	C19H13NO10	[M-H]-	Caffeoylnicotinoyltartaric acid	Phenolic acids	Phenolic acids	-	B	51197	52596	57872	39340	24166	45502	46784	46042	39604	--
Cmzn005251	433.11	271.06	434.121	C21H22O10	[M-H]-	6-O-Caffeoylarbutin	Phenolic acids	Phenolic acids	136172-60-6	B	481540	455900	482230	852090	568470	659040	998910	984700	1102800	--
Hmbp006861	445.15	177.05	444.142	C23H24O9	[M+H]+	1,2-O-Diferuloylglycerol	Phenolic acids	Phenolic acids	-	B	4660.2	4286.3	5315	9	9	9	8520.2	8520	8497.4	--
Li512113	451.09	391.04	452.095	C20H20O12	[M-H]-	Maleoyl-caffeoylquinic acid	Phenolic acids	Phenolic acids	-	B	32029	32815	37613	40427	45353	45934	53918	52532	51814	--
HJN093	451.09	313.05	452.095	C20H20O12	[M-H]-	2-O-Salicyl-6-O-Galloyl-D-Glucose	Phenolic acids	Phenolic acids	-	B	21400	25720	19442	12129	18381	21823	13187	14113	5324.5	--
mad2085	457.08	295.04	458.085	C22H18O11	[M-H]-	Caffeoyl-p-coumaroyltartaric acid	Phenolic acids	Phenolic acids	-	B	24018	18228	12933	14985	13821	12036	19976	30243	18513	--
pmb2654	460.1	117.9	461.153	C19H27NO12	[M-H]-	Anthranilate-1-O-Sophoroside	Phenolic acids	Phenolic acids	-	B	75305	99795	118650	42756	39045	61656	22347	26652	27493	--
Lmhn002321	461.07	167.04	462.08	C21H18O12	[M-H]-	Vnilloylcaffeoyltartaric acid	Phenolic acids	Phenolic acids	-	B	25778	27606	26472	7560.6	6085	7720	9467	7178.2	5954.7	--
Zmhn002750	461.11	323.08	462.117	C22H22O11	[M-H]-	4-O-(6'-O-Glucosylcaffeoyl)-4-hydroxybenzoic acid	Phenolic acids	Phenolic acids	-	B	52120	63191	66965	45675	22605	42220	35508	40257	33119	--
pmn001573	461.15	299.09	462.153	C23H26O10	[M-H]-	Desmethylagrimonolide-6-O-glucoside	Phenolic acids	Phenolic acids	1257408-55-1	B	21702	24242	22913	22292	21879	25332	23735	32278	25158	--
Zmhn002545	463.12	323.08	464.131	C22H24O11	[M-H]-	4-O-(6'-O-Glucosylcaffeoyl)-3,4-dihydroxybenzyl alcohol	Phenolic acids	Phenolic acids	-	B	6701.8	10867	13760	9145.2	13083	7421	2773.8	9339.8	5205.4	--
Zmhn002508	471.15	309.1	472.158	C21H28O12	[M-H]-	4-p-Cumaroyl-rhamnosyl-(1→6)-D-glucose	Phenolic acids	Phenolic acids	-	B	11142	6489.9	11854	7551.5	9672.8	11787	9265.6	8192.4	19723	--
Zmhn004909	477.06	169.01	478.075	C21H18O13	[M-H]-	3,4-Digalloylshikimic acid	Phenolic acids	Phenolic acids	-	B	37222	43891	34024	24692	20999	23077	16123	16053	13758	--
Zmhn002764	477.11	323.07	478.111	C22H22O12	[M-H]-	4-O-(6'-O-Glucosylcaffeoyl)-3,4-dihydroxybenzoic acid	Phenolic acids	Phenolic acids	-	B	4419	4642.8	7604.5	17185	12882	13819	4457.6	14874	10468	--
Zmhn003046	477.14	337.09	478.147	C23H26O11	[M-H]-	4-O-(6'-O-Glucosylferuloyl)-3,4-dihydroxybenzyl alcohol	Phenolic acids	Phenolic acids	-	B	80180	65175	94634	44416	27026	32238	25319	26808	23406	--
pmb3066	481.14	319.2	482.142	C22H26O12	[M-H]-	5-O-p-Coumaroylshikimic acid O-glucoside	Phenolic acids	Phenolic acids	-	B	5747.7	5364.1	9704.8	25802	20943	16307	41605	33897	43339	--
pmb3072	481.14	319.3	482.142	C22H26O12	[M-H]-	3-O-p-Coumaroylshikimic acid-O-glucoside	Phenolic acids	Phenolic acids	-	B	105950	120730	113310	54913	58422	51451	94772	97113	101550	--
Lmgp003989	499.13	163.04	498.116	C25H22O11	[M+H]+	Dicaffeoylshikimic acid	Phenolic acids	Phenolic acids	-	A	610200	584790	995490	1009000	512270	929250	803060	1015900	613600	--
pmb3064	499.15	163.2	500.153	C22H28O13	[M-H]-	3-O-p-Coumaroylquinic acid-O-glucoside	Phenolic acids	Phenolic acids	-	B	9890.9	11477	6669.5	9219.3	4599.1	6707.6	7295.7	10436	12539	--
Lmhn003799	501.1	307.05	502.111	C24H22O12	[M-H]-	Feruloylferuloyltartaric acid	Phenolic acids	Phenolic acids	-	B	107220	105240	104660	50171	30027	42679	18606	19159	24632	--
mad2394	501.1	337.05	502.111	C24H22O12	[M-H]-	Sinapoyl-p-coumaroyltartaric acid	Phenolic acids	Phenolic acids	-	B	127320	121380	99404	353800	198240	234640	139220	199530	207940	--
Lmsn004970	503.12	179.04	504.127	C24H24O12	[M-H]-	3,6-Di-O-caffeoyl glucose	Phenolic acids	Phenolic acids	-	B	9037.5	22183	4920	32892	23771	21637	14676	15396	12313	--
pmb3055	513.1	191.1	514.132	C22H26O14	[M-H]-	p-Coumaroylquinic acid-4'-O-glucuronide	Phenolic acids	Phenolic acids	-	B	79799	80274	71772	10983	10271	6296	6567.4	5711.8	5323.1	--
pmn001382	515.12	353.09	516.127	C25H24O12	[M-H]-	Isochlorogenic acid A*	Phenolic acids	Phenolic acids	2450-53-5	A	3916100	2633100	4226000	4266300	2056700	2410800	3345200	2796900	2298300	--
Li512115	515.12	353.09	516.127	C25H24O12	[M-H]-	Isochlorogenic acid B*	Phenolic acids	Phenolic acids	14534-61-3	A	4933300	2900500	3246800	3351100	1614900	3120100	3226300	2523600	2117900	--
pmn001384	515.12	353.09	516.127	C25H24O12	[M-H]-	Isochlorogenic acid C*	Phenolic acids	Phenolic acids	57378-72-0	A	2533500	2853200	3809400	3695900	1636300	3444700	2184400	1990800	1799300	--
pmn001710	521.13	359.08	522.137	C24H26O13	[M-H]-	Rosmarinic acid-3'-O-glucoside	Phenolic acids	Phenolic acids	910028-78-3	B	4687.7	10002	10260	6405.5	13199	24395	14043	4607.4	5374.4	--
Lmjp003822	531.15	177.06	530.142	C26H26O12	[M+H]+	3,5-O-Dicaffeoylquinic Acid Methyl Ester*	Phenolic acids	Phenolic acids	159934-13-1	B	267240	332330	344320	145850	67451	116930	76738	96721	75709	--
Lmjp003731	531.15	177.06	530.142	C26H26O12	[M+H]+	3,4-O-Dicaffeoylquinic Acid Methyl Ester*	Phenolic acids	Phenolic acids	-	B	275810	313640	317140	126440	78078	127560	89210	100410	69806	--
Lmhn003801	531.12	337.06	532.122	C25H24O13	[M-H]-	Feruloylsinapoyltartaric acid	Phenolic acids	Phenolic acids	-	B	519320	533500	528040	510910	418600	391710	343050	470660	484480	--
pmn001547	589.12	437.1	590.127	C27H26O15	[M-H]-	3-Hydroxy-5-Methylphenol-1-O-(6'-Digalloyl)Glucoside	Phenolic acids	Phenolic acids	-	B	25394	47092	34939	87236	87288	94302	109240	107120	102710	--
pmb2936	591.17	367.2	592.179	C28H32O14	[M-H]-	Disinapoyl glucoside	Phenolic acids	Phenolic acids	-	B	3091	2219.4	3208	694.69	1284.4	594.29	791.24	297.66	1574.1	--
mws1506	639.19	161	640.2	C29H36O16	[M-H]-	Plantamajoside	Phenolic acids	Phenolic acids	104777-68-6	B	90543	112210	67483	7700.9	4271.2	3630.3	9	9	9	--
HJN102	677.17	515.14	678.158	C34H30O15	[M-H]-	3,4,5-Tricaffeoylquinic acid	Phenolic acids	Phenolic acids	86632-03-3	B	5876.4	5416.3	7608.6	8798	13327	9538.7	10620	11698	9478.8	--
Lmgn002250	677.17	191.06	678.18	C31H34O17	[M-H]-	Dicaffeoylquinic acid-O-glucoside	Phenolic acids	Phenolic acids	-	B	152770	155440	181480	204840	163070	172330	196830	172130	228050	--
Lmgn002253	695.2	353.09	696.19	C31H36O18	[M-H]-	Syringoylcaffeoylquinic acid-D-glucose	Phenolic acids	Phenolic acids	-	A	858360	721360	886530	1431400	1275200	1152400	1970600	1926400	2253000	--
mws0255	112.05	95	111.043	C4H5N3O	[M+H]+	Cytosine	Nucleotides and derivatives	Nucleotides and derivatives	71-30-7	A	203800	200840	178500	205550	244100	196580	215910	227030	187160	ko00240,ko01100
pme0257	111.02	80	112.027	C4H4N2O2	[M-H]-	Uracil	Nucleotides and derivatives	Nucleotides and derivatives	66-22-8	A	19793	22547	23791	19960	20200	39202	25314	10916	16273	ko00240,ko00410,ko00770,ko01100
mws0251	127.05	110	126.043	C5H6N2O2	[M+H]+	Thymine	Nucleotides and derivatives	Nucleotides and derivatives	65-71-4	A	6138.3	10582	11338	8816.3	6945	6871.8	5907.5	6030.5	5089.9	ko00240,ko01100
pme0040	136.06	119	135.054	C5H5N5	[M+H]+	Adenine	Nucleotides and derivatives	Nucleotides and derivatives	73-24-5	A	436770	286310	972280	186790	139910	152050	163080	210420	209790	ko00230,ko00908,ko01100
pmb0374	136.06	118.9	135.054	C5H5N5	[M+H]+	2-Aminopurine	Nucleotides and derivatives	Nucleotides and derivatives	452-06-2	B	50453	45030	68638	40287	56138	44424	47823	46061	34636	--
pme0033	137.05	119	136.039	C5H4N4O	[M+H]+	Hypoxanthine	Nucleotides and derivatives	Nucleotides and derivatives	68-94-0	B	11542	10371	12128	4959.3	3747.9	7059.6	10407	6129	9393.7	ko00230,ko01100
mws0847	150.08	133	149.07	C6H7N5	[M+H]+	1-Methyladenine	Nucleotides and derivatives	Nucleotides and derivatives	5142-22-3	B	94783	62565	99812	64009	77198	73272	13424	23751	13132	--
pme1109	152.06	135	151.049	C5H5N5O	[M+H]+	Guanine	Nucleotides and derivatives	Nucleotides and derivatives	73-40-5	A	238930	58784	359410	36655	12751	45569	38915	35062	29237	ko00230,ko01100
pme0183	152.06	135	151.049	C5H5N5O	[M+H]+	Isoguanine	Nucleotides and derivatives	Nucleotides and derivatives	3373-53-3	A	136440	64899	230130	90434	82249	88141	26023	24458	25607	--
pmc0274	167.1	121.1	166.031	C6H6N4S	[M+H]+	6-Methylmercaptopurine	Nucleotides and derivatives	Nucleotides and derivatives	50-66-8	B	4743200	4297600	6043900	3768300	3277000	4294400	425940	263320	252050	--
mws0863	213.02	97	214.024	C5H11O7P	[M-H]-	2-Deoxyribose-5'-phosphate	Nucleotides and derivatives	Nucleotides and derivatives	102916-66-5	B	13275	9151.3	10175	7759.3	4954.6	8399	9221.8	6367.2	7834	ko00030,ko01100
pmb2507	213.1	97	214.024	C5H11O7P	[M-H]-	2-Deoxyribose-1-phosphate	Nucleotides and derivatives	Nucleotides and derivatives	17210-42-3	B	106790	105130	174890	27489	45427	32779	27988	50331	30535	ko00030,ko00240,ko01100
pme1194	228.1	112	227.091	C9H13N3O4	[M+H]+	2'-Deoxycytidine	Nucleotides and derivatives	Nucleotides and derivatives	951-77-9	A	17884	24213	20809	18249	20967	25085	25532	26519	28216	ko00240,ko01100,ko02010
mws0984	236.08	164.06	237.086	C9H11N5O3	[M-H]-	L-Sepiapterin	Nucleotides and derivatives	Nucleotides and derivatives	17094-01-8	B	4879.3	4797.6	4059.1	5760.6	5161.4	4542.4	6689.4	4783.2	6171.3	ko00790,ko01100
pme0264	243.1	127	242.09	C10H14N2O5	[M+H]+	Thymidine	Nucleotides and derivatives	Nucleotides and derivatives	50-89-5	B	95849	104510	94274	21557	17467	25769	16393	12282	13018	ko00240,ko01100
pme3732	244.09	112	243.086	C9H13N3O5	[M+H]+	Cytidine	Nucleotides and derivatives	Nucleotides and derivatives	65-46-3	A	646040	638680	688370	1251200	1282700	884220	1004300	1074800	1047500	ko00240,ko01100,ko02010
mws0248	243.06	110	244.07	C9H12N2O6	[M-H]-	Uridine	Nucleotides and derivatives	Nucleotides and derivatives	58-96-8	B	101960	70060	163020	66631	76123	59964	19603	16815	20871	ko00240,ko01100,ko02010
pme3961	252.11	136	251.102	C10H13N5O3	[M+H]+	2'-Deoxyadenosine	Nucleotides and derivatives	Nucleotides and derivatives	958-09-8	A	61441	43110	73560	27716	27054	30836	39886	62387	93728	ko00230,ko01100,ko02010
pme0230	268.1	136.06	267.097	C10H13N5O4	[M+H]+	Adenosine	Nucleotides and derivatives	Nucleotides and derivatives	58-61-7	A	27239000	23746000	35550000	22500000	25251000	20442000	21623000	19891000	15383000	ko00230,ko01100,ko02010
pme1184	268.1	152	267.097	C10H13N5O4	[M+H]+	2'-Deoxyguanosine	Nucleotides and derivatives	Nucleotides and derivatives	961-07-9	A	32189	31496	33262	31682	20423	33629	36150	35341	42701	ko00230,ko01100,ko02010
pme1178	284.1	152	283.092	C10H13N5O5	[M+H]+	Guanosine	Nucleotides and derivatives	Nucleotides and derivatives	118-00-3	B	2577400	2355700	3066200	1223600	1321200	1136400	517890	475450	412140	ko00230,ko01100,ko02010
mws0668	283.07	151	284.076	C10H12N4O6	[M-H]-	Xanthosine	Nucleotides and derivatives	Nucleotides and derivatives	146-80-5	B	42858	33308	32049	16351	9635.9	11873	7774.6	5094.4	5658.3	ko00230,ko00232,ko01100,ko01110,ko02010
pme1474	298.1	136	297.09	C11H15N5O3S	[M+H]+	5'-Deoxy-5'-(methylthio)adenosine	Nucleotides and derivatives	Nucleotides and derivatives	2457-80-9	A	3943900	3212300	4222100	1529900	1338000	1635500	1049200	1070100	1162500	ko00270,ko00908,ko01100
pme1373	306.05	110	307.057	C9H14N3O7P	[M-H]-	2'-Deoxycytidine-5'-monophosphate	Nucleotides and derivatives	Nucleotides and derivatives	1032-65-1	A	20556	24160	27525	21304	23797	30434	23108	19465	22380	ko00240,ko01100
pme3967	312.13	180	311.123	C12H17N5O5	[M+H]+	2-(Dimethylamino)guanosine	Nucleotides and derivatives	Nucleotides and derivatives	2140-67-2	B	100780	101700	147550	55677	37953	52137	39001	41243	34499	--
pme3174	324.06	112	323.052	C9H14N3O8P	[M+H]+	Cytidine 5'-monophosphate(Cytidylic acid)	Nucleotides and derivatives	Nucleotides and derivatives	63-37-6	A	51726	50459	61070	46643	27569	27565	17992	21442	18468	ko00240,ko01100
pme3188	323.03	211	324.036	C9H13N2O9P	[M-H]-	Uridine 5'-monophosphate	Nucleotides and derivatives	Nucleotides and derivatives	58-97-9	B	31245	15813	52072	6039.1	11046	10743	7682.6	14785	9184.8	ko00240,ko01100
mws0884	328.05	134.2	329.053	C10H12N5O6P	[M-H]-	Cyclic 3',5'-Adenylic acid	Nucleotides and derivatives	Nucleotides and derivatives	60-92-4	A	9968	9285.4	15364	7498.7	12139	8880.3	6193.7	7969.9	5926	ko00230,ko01100
pme3184	332.08	136	331.068	C10H14N5O6P	[M+H]+	2'-Deoxyadenosine-5'-monophosphate	Nucleotides and derivatives	Nucleotides and derivatives	653-63-4	A	98983	94722	79263	82226	71465	95403	82061	90877	106660	ko00230,ko01100
pmc0066	333.05	137.05	332.052	C10H13N4O7P	[M+H]+	2'-Deoxyinosine-5'-monophosphate	Nucleotides and derivatives	Nucleotides and derivatives	3393-18-8	A	321290	333910	301570	5460500	6279700	4076600	7665200	7307300	7937300	ko00230
mws0675	335.06	123	334.057	C11H15N2O8P	[M+H]+	β-Nicotinamide mononucleotide	Nucleotides and derivatives	Nucleotides and derivatives	1094-61-7	B	166330	130720	147530	174440	155430	133690	128300	105000	116420	ko00760,ko01100
pmb0981	348.07	136	347.063	C10H14N5O7P	[M+H]+	Adenosine 5'-monophosphate	Nucleotides and derivatives	Nucleotides and derivatives	61-19-8	A	517610	348580	429190	358570	367890	373210	500130	393720	433300	ko00230,ko00908,ko01100,ko01110
pmb0532	349.05	137.3	348.047	C10H13N4O8P	[M+H]+	Inosine 5'-monophosphate	Nucleotides and derivatives	Nucleotides and derivatives	131-99-7	B	29545	29194	25987	23874	26770	29232	27868	27830	34476	ko00230,ko01100,ko01110
pmb0998	364.07	152.1	363.058	C10H14N5O8P	[M+H]+	Guanosine 5'-monophosphate	Nucleotides and derivatives	Nucleotides and derivatives	85-32-5	A	46693	33759	40607	26731	25172	32879	18476	12795	18960	ko00230,ko01100
pmb0964	366.2	204.1	365.17	C16H23N5O5	[M+H]+	Isopentenyladenine-7-N-glucoside	Nucleotides and derivatives	Nucleotides and derivatives	-	B	310420	365280	354730	911650	920750	894930	1314800	1276500	1509600	--
pme3337	384.12	252	383.108	C14H17N5O8	[M+H]+	Succinyladenosine	Nucleotides and derivatives	Nucleotides and derivatives	4542-23-8	B	175610	170880	228700	209480	157020	216210	151040	149650	189480	--
pmc0281	400.15	136.11	399.139	C15H21N5O8	[M+H]+	Ribosyladenosine	Nucleotides and derivatives	Nucleotides and derivatives	-	B	197660	213360	211150	187840	164100	189720	265390	307710	307250	--
pme3007	402.99	159	404.002	C9H14N2O12P2	[M-H]-	Uridine 5'-diphosphate	Nucleotides and derivatives	Nucleotides and derivatives	27821-45-0	B	16753	23050	24052	27301	22666	25086	31324	32203	54530	ko00240,ko00908,ko01100
pme2117	426	159	427.029	C10H15N5O10P2	[M-H]-	Adenosine 5'-diphosphate	Nucleotides and derivatives	Nucleotides and derivatives	58-64-0	A	165620	163810	190960	171910	155660	122750	389670	318590	442160	ko00190,ko00195,ko00230,ko00908,ko01100,ko01110
pmb2922	565.05	323.1	566.055	C15H24N2O17P2	[M-H]-	Uridine 5'-diphospho-D-glucose	Nucleotides and derivatives	Nucleotides and derivatives	133-89-1	A	990280	874420	1039200	719650	837640	833900	515580	433340	467880	ko00040,ko00052,ko00053,ko00240,ko00500,ko00520,ko00561,ko00908,ko01100,ko01110
pmb0530	664.12	136.2	663.109	C21H27N7O14P2	[M+H]+	Nicotinic acid adenine dinucleotide	Nucleotides and derivatives	Nucleotides and derivatives	53-84-9	B	358740	401350	336400	139940	141090	154960	168080	156890	178310	ko00190,ko00730,ko00760,ko01100
pme2651	742.1	620.1	743.075	C21H28N7O17P3	[M-H]-	NADP (Nicotinamide adenine dinucleotide phosphate)	Nucleotides and derivatives	Nucleotides and derivatives	53-59-8	A	177750	193460	155640	189110	172450	135870	338060	261850	332460	ko00195,ko00480,ko00760,ko01100
pme2746	784.15	437	785.157	C27H33N9O15P2	[M-H]-	Riboflavin 5'-Adenosine Diphosphate	Nucleotides and derivatives	Nucleotides and derivatives	146-14-5	A	78130	74046	94770	16465	21972	21103	25554	27501	39018	ko00740,ko01100,ko01110
Lmyn006227	269.05	151	270.053	C15H10O5	[M-H]-	Galangin (3,5,7-Trihydroxyflavone)	Flavonoids	Flavonoid	548-83-4	B	14211	11399	15811	3385.9	2601.7	2608.8	3539.9	1790	2733.1	ko00941
pme0376	271.06	151	272.068	C15H12O5	[M-H]-	Naringenin (5,7,4'-Trihydroxyflavanone)*	Flavonoids	Dihydroflavone	480-41-1	B	61475	73734	60539	12149	6804.5	9625.5	32701	34409	33552	ko00941,ko00943,ko01100,ko01110
mws0914	271.06	151	272.068	C15H12O5	[M-H]-	Pinobanksin*	Flavonoids	Dihydroflavonol	548-82-3	B	77840	107140	94916	6852.7	6203.8	3205.5	46015	40178	39227	ko00941
pme1201	273.08	167	274.084	C15H14O5	[M-H]-	Phloretin	Flavonoids	Chalcones	60-82-2	A	2082300	1346800	1550300	363670	109760	301280	211780	203170	320550	ko00941,ko01110
pme0088	285.04	151	286.048	C15H10O6	[M-H]-	Luteolin (5,7,3',4'-Tetrahydroxyflavone)	Flavonoids	Flavonoid	491-70-3	B	15726	21237	20249	4948.9	5520.7	3791.4	5439.3	5599.3	4309.9	ko00941,ko00944,ko01100,ko01110
mws0064	287.06	135	288.063	C15H12O6	[M-H]-	Eriodictyol (5,7,3',4'-Tetrahydroxyflavanone)	Flavonoids	Dihydroflavone	552-58-9	B	74679	96977	76006	22446	7241.6	10183	14733	26610	25529	ko00941,ko01100,ko01110
pme0460	291.09	139.04	290.079	C15H14O6	[M+H]+	Epicatechin	Flavonoids	Flavanols	490-46-0	A	1086700	1282200	1043600	554590	493220	511350	561250	466330	509430	ko00941,ko01100,ko01110
mws0054	289.07	245	290.079	C15H14O6	[M-H]-	Catechin	Flavonoids	Flavanols	154-23-4	A	1813300	2249700	1741100	391300	340870	353840	347200	328090	357870	ko00941,ko01110
mws0058	299.06	284	300.063	C16H12O6	[M-H]-	Diosmetin (5,7,3'-Trihydroxy-4'-methoxyflavone)	Flavonoids	Flavonoid	520-34-3	B	7001.7	18795	6467.8	2819.6	2794.5	3787.9	7092.9	6162.9	9145.4	--
pme2954	303.05	137.02	302.043	C15H10O7	[M+H]+	Quercetin	Flavonoids	Flavonols	117-39-5	B	380220	251960	376270	64155	38970	43028	44656	55385	39204	ko00941,ko00944,ko01100,ko01110
Zmpp002571	303.05	257.05	302.043	C15H10O7	[M+H]+	Robinetin	Flavonoids	Flavonoid	490-31-3	B	890120	945100	977580	546060	465900	499830	431910	461430	607570	--
mws0044	303.05	125.02	304.058	C15H12O7	[M-H]-	Dihydroquercetin(Taxifolin)	Flavonoids	Dihydroflavonol	480-18-2	B	470200	432350	458460	17393	18125	12871	27853	63688	56921	ko00941,ko01100,ko01110
mws0049	307.08	139	306.074	C15H14O7	[M+H]+	Gallocatechin	Flavonoids	Flavanols	970-73-0	B	1026800	1101500	967130	2110000	1881600	2537100	1930900	2761500	3023600	ko00941,ko01110
Xmgp006913	341.14	137.06	340.131	C20H20O5	[M+H]+	2,4,2',4'-tetrahydroxy-3'-prenylchalcone	Flavonoids	Chalcones	-	B	3502600	2054700	3340600	271310	287110	262780	92989	107940	90675	--
Hmxp008141	343.12	313.07	342.11	C19H18O6	[M+H]+	5,7,8,4’-Tetramethoxyflavone	Flavonoids	Flavonoid	6601-66-7	B	4456.2	5496.3	6111.5	7929.4	4812.7	5953.7	4732.7	5758.1	5281.2	--
mws0055	373.13	343.09	372.121	C20H20O7	[M+H]+	Tangeretin (4',5,6,7,8-Pentamethoxyflavone)	Flavonoids	Flavonols	481-53-8	B	528970	483660	490060	733990	528050	716730	394190	421880	442940	--
mws1313	373.13	312.1	372.121	C20H20O7	[M+H]+	Sinensetin (5,6,7,3',4'-pentamethoxyflavone)	Flavonoids	Flavonoid	2306-27-6	B	3649.9	4063.9	4263.8	7303.6	2818.9	6632.7	3810.8	4123.8	3655	--
mws0043	403.14	373.1	402.131	C21H22O8	[M+H]+	Nobiletin (5,6,7,8,3',4'-Hexamethoxyflavone)	Flavonoids	Flavonoid	478-01-3	A	450170	430140	446350	676570	455640	623920	415730	438730	419000	--
pmn001637	417.08	285	418.09	C20H18O10	[M-H]-	Kaempferol-3-O-arabinoside (Juglanin)	Flavonoids	Flavonols	5041-67-8	A	528580	407010	734220	110750	79715	71663	70066	41803	51275	--
Lmyp004617	419.13	257.08	418.127	C21H22O9	[M+H]+	Pinocembrin-7-O-glucoside (Pinocembroside)	Flavonoids	Flavonoid	75829-43-5	B	5009.6	3651.5	5284.4	1956.1	2279.8	2894.9	3487.3	3557.2	2631.6	--
Smlp002532	419.1	287.06	419.097	C20H19O10+	[M]+	Cyanidin-3-O-arabinoside	Flavonoids	Anthocyanins	27214-72-8	A	3397800	3403800	3052900	3982700	3958800	3816400	2182700	2014700	1684600	--
pme0321	431.1	285	432.106	C21H20O10	[M-H]-	Kaempferol-7-O-rhamnoside	Flavonoids	Flavonols	20196-89-8	B	1489500	1470000	1360200	671470	436530	638480	395790	469560	525750	--
mws0919	431.1	285	432.106	C21H20O10	[M-H]-	Kaempferol-3-O-rhamnoside (Afzelin)(Kaempferin)	Flavonoids	Flavonols	482-39-3	A	1581400	1643600	1527700	650930	484510	660620	515940	491900	492240	ko00944
Lmlp005572	433.11	271.06	432.106	C21H20O10	[M+H]+	Galangin-7-O-glucoside	Flavonoids	Flavonoid	-	A	56104	69217	89970	56452	47716	62326	49611	55423	71471	--
mws0072	433.11	271.01	432.106	C21H20O10	[M+H]+	Apigenin-5-O-glucoside	Flavonoids	Flavonoid	28757-27-9	A	3203700	2624500	2830700	1585600	1384100	1324800	1073100	1153900	1163400	--
pmp000117	433.15	403.11	432.142	C22H24O9	[M+H]+	3,5,6,7,8,3',4'-Heptamethoxyflavone	Flavonoids	Flavonols	1178-24-1	A	4488.9	3393.6	5109.7	8130.3	3466.2	9366.8	1925.9	3934.6	3370.9	--
mws2186	435.09	303	434.085	C20H18O11	[M+H]+	Avicularin(Quercetin-3-O-α-L-arabinofuranoside)*	Flavonoids	Flavonols	572-30-5	A	2132500	2009500	1672200	2469300	2139900	2182500	2678500	2279400	2199400	--
Lmdp003509	435.09	303.06	434.085	C20H18O11	[M+H]+	Quercetin-3-O-xyloside (Reynoutrin)*	Flavonoids	Flavonols	549-32-6	A	8340500	8394900	7702500	5654200	3529300	3922400	5649200	4682000	5059900	--
mws4183	433.08	300.03	434.085	C20H18O11	[M-H]-	Quercetin-3-O-arabinoside (Guaijaverin)*	Flavonoids	Flavonols	22255-13-6	A	6272700	4752700	5014700	4395000	2552500	2220600	2605600	3523000	2796800	--
HJN087	433.12	271.06	434.121	C21H22O10	[M-H]-	Naringenin-4'-O-glucoside*	Flavonoids	Flavonoid	-	B	7304500	8618400	7887600	1067400	745020	704420	961170	953670	940780	--
Lmlp006175	435.13	273.09	434.121	C21H22O10	[M+H]+	Isosalipurposide (Phlorizin Chalcone)	Flavonoids	Chalcones	4547-85-7	B	5735200	5383700	5494600	711400	545710	604470	621170	685800	599670	ko00941
mws1179	433.11	271	434.121	C21H22O10	[M-H]-	Naringenin-7-O-glucoside (Prunin)*	Flavonoids	Dihydroflavone	529-55-5	B	1412700	1408200	1237800	750570	782030	708950	858780	789430	753040	ko00941
mws2118	435.13	166.7	436.137	C21H24O10	[M-H]-	Phloretin-2'-O-glucoside (Phlorizin)	Flavonoids	Chalcones	60-81-1	A	3340600	2776100	3305400	2216000	1782000	2958500	1170700	1644100	1080900	ko00941,ko01110
Hmcp002316	449.11	317.06	448.1	C21H20O11	[M+H]+	Isorhamnetin-3-O-arabinoside	Flavonoids	Flavonols	-	A	1141100	925020	1165600	487270	367250	445960	401860	369230	371910	--
Hmpp003270	449.11	287.05	448.101	C21H20O11	[M+H]+	Luteolin-4'-O-glucoside*	Flavonoids	Flavonoid	6920-38-3	B	2349700	2412400	2887400	1525500	1909600	1567300	1463800	1469200	2175500	--
Lmlp003531	449.11	287.06	448.101	C21H20O11	[M+H]+	Luteolin-3'-O-glucoside*	Flavonoids	Flavonoid	5154-41-6	B	2931500	2941200	2805100	2266200	2470500	2148100	1875200	1842400	1560500	--
mws0045	449.11	303.05	448.101	C21H20O11	[M+H]+	Quercetin-3-O-rhamnoside(Quercitrin)	Flavonoids	Flavonols	522-12-3	A	27429000	27546000	25238000	20993000	18652000	19776000	19551000	16884000	18644000	ko00944
Xmyp005654	449.11	287.06	448.101	C21H20O11	[M+H]+	Kaempferol-4'-O-glucoside	Flavonoids	Flavonoid	-	B	3356000	2525600	2091400	2897700	1293700	2017500	1843900	1658100	1785100	--
mws0913	447.09	285	448.101	C21H20O11	[M-H]-	Kaempferol-3-O-galactoside (Trifolin)	Flavonoids	Flavonols	23627-87-4	B	114500	52400	86910	103850	106540	96825	125600	100520	152860	ko00944
pmf0027	449.11	287.06	449.108	C21H21O11+	[M]+	Cyanidin-3-O-galactoside*	Flavonoids	Anthocyanins	142506-26-1	A	5630100	6302800	6101900	11947000	13439000	11078000	8410500	8256600	7966300	--
pmb0550	449.11	287.06	449.108	C21H21O11+	[M]+	Cyanidin-3-O-glucoside (Kuromanin)*	Flavonoids	Anthocyanins	47705-70-4	A	6448400	6218400	6463000	13205000	14860000	12071000	8321500	9295300	8763500	ko00942
Lmfn003630	449.07	316.02	450.08	C20H18O12	[M-H]-	Myricetin-3-O-xyloside	Flavonoids	Flavonols	-	B	264830	212580	243480	94832	86300	59770	46031	47849	47371	--
mws1361	449.11	151	450.116	C21H22O11	[M-H]-	Taxifolin-3-O-rhamnoside (Astilbin)	Flavonoids	Dihydroflavonol	29838-67-3	B	246170	354130	319520	401830	224700	362080	329230	482910	361060	--
mws0057	451.12	289	450.116	C21H22O11	[M+H]+	Eriodictyol-7-O-glucoside	Flavonoids	Dihydroflavone	38965-51-4	B	58958	60652	80170	140480	119860	75446	149490	133120	129110	--
Lmmn004625	449.11	287.06	450.116	C21H22O11	[M-H]-	Dihydrokaempferol-7-O-glucoside	Flavonoids	Flavonols	-	A	2318300	2676300	2972900	1461300	1285700	1221500	1978800	1974100	1790900	--
Lmtn002796	449.1	287.05	450.116	C21H22O11	[M-H]-	Aromadendrin-7-O-glucoside	Flavonoids	Flavonoid	28189-90-4	A	18434000	18781000	18997000	7877700	11355000	11808000	7908300	7200000	6910900	--
pmn001415	451.1	341.06	452.111	C24H20O9	[M-H]-	Catechin-(7,8-bc)-4β-(3,4-dihydroxyphenyl)-dihydro-2-(3H)-one	Flavonoids	Flavanols	-	A	436530	310100	332850	1183400	965390	931040	1761300	1489500	1466800	--
Hmpn005101	451.12	289.07	452.131	C21H24O11	[M-H]-	Sieboldin	Flavonoids	Chalcones	18777-73-6	A	5156900	6170100	5478500	6425700	3530300	5303800	4916300	6651000	5599200	--
mws0034	457.08	169.01	458.085	C22H18O11	[M-H]-	Epigallocatechin-3-gallate	Flavonoids	Flavanols	989-51-5	B	25619	5813.6	8511.8	50235	6641.2	40101	9704.6	16081	53445	--
pmp000579	463.12	301.07	462.116	C22H22O11	[M+H]+	Diosmetin-7-O-galactoside	Flavonoids	Flavonoid	-	B	355300	375730	379860	203260	187830	195870	204970	204130	234310	--
Hmcp002539	463.12	317.06	462.116	C22H22O11	[M+H]+	Isorhamnetin-3-O-rhamnoside	Flavonoids	Flavonols	-	B	401980	384420	430820	262120	255700	288630	202260	193160	193250	--
Lmpn006208	461.11	315.05	462.116	C22H22O11	[M-H]-	8-Methoxykaempferol-7-O-rhamnoside	Flavonoids	Flavonols	-	B	92272	94926	87604	75153	65013	54983	57370	45573	49511	--
pmb2999	461.11	299.1	462.116	C22H22O11	[M-H]-	Chrysoeriol-5-O-glucoside	Flavonoids	Flavonoid	-	B	743430	659620	632220	533420	355460	451340	834250	749280	742070	--
mws0091	463.09	300.03	464.095	C21H20O12	[M-H]-	Quercetin-3-O-glucoside (Isoquercitrin)*	Flavonoids	Flavonols	482-35-9	A	4450800	3215900	3117000	3830100	2442200	2070200	3238000	3546600	3744200	ko00944,ko01100,ko01110
mws0061	463.09	300	464.095	C21H20O12	[M-H]-	Quercetin-3-O-galactoside (Hyperin)	Flavonoids	Flavonols	482-36-0	A	5145400	4629500	3685500	3618200	2733400	2625700	4429700	3813100	3773900	--
mws0056	463.09	316.03	464.095	C21H20O12	[M-H]-	Myricetin-3-O-rhamnoside (Myricitrin)	Flavonoids	Flavonols	17912-87-7	B	212320	137940	138470	76069	80791	87379	71901	60365	64957	--
mws1329	463.09	300.7	464.095	C21H20O12	[M-H]-	Quercetin-7-O-glucoside*	Flavonoids	Flavonols	491-50-9	A	8154300	7301800	6783800	5073500	4191700	3965800	7332700	6144800	7266500	--
Lmdp003286	465.1	303.06	464.095	C21H20O12	[M+H]+	Isohyperoside	Flavonoids	Flavonols	35589-21-0	B	8443500	7937400	9072600	6406200	5125500	5235600	8133700	6988600	7221300	--
HJAP155	465.1	333.07	464.095	C21H20O12	[M+H]+	Laricitrin-3-O-xyloside	Flavonoids	Flavonols	-	B	2376800	1937800	1980000	1655400	1604300	1393200	1117800	1064000	1178800	--
Lmzp002365	465.14	303.09	464.131	C22H24O11	[M+H]+	Hesperetin-7-O-glucoside	Flavonoids	Flavonoid	31712-49-9	B	384320	412000	426550	385290	407570	361280	459030	417470	443940	ko00941
pme1598	463.12	301	464.132	C22H24O11	[M-H]-	Hesperetin-5-O-glucoside	Flavonoids	Dihydroflavonol	69651-80-5	B	8200800	6926100	8357400	7007700	4788700	4046400	6432600	6912100	7328400	--
HJAP154	469.13	317.08	468.069	C23H16O11	[M+H]+	Galloylisorhamnetin	Flavonoids	Flavonols	-	B	62050	69543	85742	35439	18704	44050	49002	32495	30276	--
Hmjp003123	479.08	303.06	478.075	C21H18O13	[M+H]+	Quercetin-5-O-glucuronide	Flavonoids	Flavonols	-	B	3625.9	2207.5	1228.7	1470.7	6858.2	2188.4	3163	3917.4	974.51	--
Lmmp003783	479.09	303.05	478.075	C21H18O13	[M+H]+	Quercetin-3-O-glucuronide	Flavonoids	Flavonols	22688-79-5	B	15608	13330	15843	9301.8	8168.6	4346.2	3862.4	5501.1	4946.8	--
Hmcp002207	479.12	317.06	478.111	C22H22O12	[M+H]+	Isorhamnetin-7-O-glucoside (Brassicin)	Flavonoids	Flavonols	6743-96-0	B	369630	267380	330490	426820	389320	450400	527880	492870	579660	--
HJAP156	479.12	333.07	478.111	C22H22O12	[M+H]+	Laricitrin-3-O-rhamnoside	Flavonoids	Flavonols	-	B	641280	482220	636640	583210	567830	578710	534900	654080	602880	--
Lmdp002969	481.1	319.06	480.09	C21H20O13	[M+H]+	Myricetin-3-O-galactoside*	Flavonoids	Flavonols	15648-86-9	B	70530	67924	72637	70335	39314	37238	92966	61779	66531	--
Lmpp003465	481.1	319.04	480.09	C21H20O13	[M-H]-	Myricetin-3-O-glucoside*	Flavonoids	Flavonols	19833-12-6	B	63188	62921	63074	60806	29623	36632	98066	68043	61586	--
HJN104	481.14	319.08	482.105	C21H22O13	[M-H]-	Dihydromyricetin-3-O-glucoside	Flavonoids	Dihydroflavonol	-	B	139150	267990	159670	76675	58838	57256	163080	125390	142300	--
Lmmp003903	491.12	287.05	490.111	C23H22O12	[M+H]+	Kaempferol-3-O-(2''-acetyl)glucoside	Flavonoids	Flavonols	-	B	16623	17505	22030	9335	22749	13355	4619.2	4645.1	5362	--
HJAP005	495.11	333.07	494.105	C22H22O13	[M+H]+	Laricitrin-3-O-glucoside	Flavonoids	Flavonoid	39986-90-8	B	1905000	1328800	1719900	1678600	1766900	1715700	1975300	1838500	1989400	--
Zmsp004363	507.12	303.05	506.106	C23H22O13	[M+H]+	Quercetin-3-O-(6''-acetyl)glucoside	Flavonoids	Flavonols	-	B	27160	29109	28067	18246	18528	21063	19856	20429	29770	--
Hmln002199	505.1	300.03	506.107	C23H22O13	[M-H]-	Quercetin-3-O-(6''-acetyl)galactoside	Flavonoids	Flavonols	-	B	214660	250260	140900	161290	94125	122040	316280	171630	238380	--
Li512111	519.11	315.05	520.122	C24H24O13	[M-H]-	Isorhamnetin-3-O-(6''-acetylglucoside)	Flavonoids	Flavonols	-	B	8402.6	4188.9	9397.8	1825	822.12	1608.2	1842.7	1369.2	1607.4	--
pmb3041	521.09	329.2	522.101	C23H22O14	[M-H]-	Tricin-7-O-saccharic acid	Flavonoids	Flavonoid	-	B	36419	22318	37081	27216	19979	21720	36849	38226	26320	--
Lmmp003817	535.11	287.05	534.101	C24H22O14	[M+H]+	Kaempferol-3-O-(6''-malonyl)glucoside*	Flavonoids	Flavonols	-	B	103210	62183	97961	15488	14526	22607	13249	13900	13560	--
Lmdp004892	535.11	287.05	534.101	C24H22O14	[M+H]+	Kaempferol-3-O-(6''-malonyl)galactoside*	Flavonoids	Flavonols	-	B	79410	71538	116030	34145	20674	21058	11829	21048	14120	--
pmb0542	535.11	287.06	535.108	C24H23O14+	[M]+	Cyanidin-3-O-(6''-O-malonyl)glucoside	Flavonoids	Anthocyanins	171828-62-9	B	403940	386750	433010	489290	487550	368650	336000	288120	345290	ko00942
pmp000589	551.1	303.05	550.096	C24H22O15	[M+H]+	Quercetin-7-O-(6''-malonyl)glucoside*	Flavonoids	Flavonols	-	A	94647	79059	97649	73657	71517	86006	104250	100880	131390	--
Hmln002189	549.09	505.11	550.096	C24H22O15	[M-H]-	Quercetin-3-O-(6''-malonyl)galactoside*	Flavonoids	Flavonols	-	A	620800	734880	723150	537720	277080	328380	1060600	937240	1017700	--
pmb3114	561.14	289.2	562.148	C30H26O11	[M-H]-	Epicatechin-epiafzelechin	Flavonoids	Flavanols	-	B	24138	20290	38157	29416	22865	24085	22888	18453	21910	--
HJAP064	565.12	317.08	564.088	C25H24O15	[M+H]+	Isorhamnetin-3-O-(6''-malonylglucoside)	Flavonoids	Flavonoid	-	B	43111	46008	47920	16010	11776	11718	9797.5	10780	6058.6	--
Lmmp003306	567.13	303.05	566.127	C25H26O15	[M+H]+	Quercetin-3-O-xylosyl(1→2)arabinoside	Flavonoids	Flavonols	-	B	119200	102880	121360	57318	32245	37692	88911	77766	85042	--
Zmpn004068	567.17	273.08	568.179	C26H32O14	[M-H]-	Phloretin-2'-O-(6''-O-xylosyl)glucoside	Flavonoids	Chalcones	-	A	5651400	4044700	4356400	4199200	4444300	4333800	4985600	4204100	4680300	--
pmp000237	579.13	283.06	578.127	C26H26O15	[M+H]+	Apigenin-6-C-(2''-glucuronyl)xyloside	Flavonoids	Flavonoid carbonoside	-	B	133210	104280	112850	67079	54549	55700	69068	65300	66023	--
Lmpp003930	579.15	271.06	578.142	C30H26O12	[M+H]+	Apigenin-7-O-(6''-p-Coumaryl)glucoside	Flavonoids	Flavonoid	-	B	71671	77520	69664	69918	60530	75733	42498	67332	60179	--
mws0047	579.17	271.07	578.164	C27H30O14	[M+H]+	Apigenin-7-O-neohesperidoside (Rhoifolin)	Flavonoids	Flavonoid	17306-46-6	B	70745	90066	82591	77966	63831	82867	60827	61809	59165	ko00944
pme2493	579.17	287.1	578.164	C27H30O14	[M+H]+	Kaempferol-3,7-O-dirhamnoside (Kaempferitrin)	Flavonoids	Flavonols	482-38-2	B	694220	716130	653010	400970	347910	332870	384330	346030	387070	--
pme3227	579.17	433	578.164	C27H30O14	[M+H]+	Vitexin-2''-O-rhamnoside	Flavonoids	Flavonoid carbonoside	64820-99-1	B	18419	14507	31455	7955.1	13273	8693.4	12728	12803	10710	ko00944
pme0368	579.17	271.01	578.164	C27H30O14	[M+H]+	Apigenin-7-O-rutinoside (Isorhoifolin)	Flavonoids	Flavonoid	552-57-8	B	265960	314740	302760	171890	171880	153040	166870	161740	171360	--
Hmcp001769	581.15	303.04	580.142	C26H28O15	[M+H]+	Quercetin-3-O-rhamnosyl(1→2)arabinoside	Flavonoids	Flavonols	-	B	33655	25088	18512	15450	11427	13383	7035.8	7422.8	9083.4	--
Lmlp007435	581.17	147.04	580.158	C30H28O12	[M+H]+	Isosalipurposide-6''-O-p-coumaric acid	Flavonoids	Chalcones	-	A	65383	86187	70757	51171	32033	38570	16964	16600	14301	--
mws1290	593.13	285	594.137	C30H26O13	[M-H]-	Kaempferol-3-O-(6''-p-Coumaroyl)glucoside (Tiliroside)	Flavonoids	Flavonols	20316-62-5	A	973610	1026500	904310	605490	493260	495250	408700	405320	397290	--
Lmsn002815	593.15	285.04	594.158	C27H30O15	[M-H]-	Kaempferol-3-O-rutinoside(Nicotiflorin)	Flavonoids	Flavonoid	17650-84-9	B	23055	25339	14464	22362	11258	18070	17257	27914	31784	ko00944,ko01110
pmp000593	595.17	449.1	594.158	C27H30O15	[M+H]+	Luteolin-7-O-rutinoside*	Flavonoids	Flavonoid	3563-98-2	B	52178	49757	62084	56512	42808	56149	74933	91135	87160	--
pmp001079	595.17	449.1	594.158	C27H30O15	[M+H]+	Luteolin-7-O-neohesperidoside (Lonicerin)*	Flavonoids	Flavonoid	25694-72-8	B	4969.8	3751.6	3667.1	4030.5	4389.5	5428.3	5109.4	6659.3	7207	ko00944
Lmjp002596	597.14	303.05	596.138	C26H28O16	[M+H]+	Quercetin-3-O-sambubioside*	Flavonoids	Flavonols	83048-35-5	B	362380	405510	470070	224430	51492	91717	372810	379960	327850	ko00944
Lmtp004044	597.14	303.04	596.138	C26H28O16	[M+H]+	Quercetin-3-O-apiosyl(1→2)galactoside*	Flavonoids	Flavonols	-	B	358550	363130	376530	220680	48782	84769	352890	363680	279810	--
Lmyp004022	601.12	287.06	600.112	C28H24O15	[M+H]+	Kaempferol-3-O-(2''-galloyl)glucoside	Flavonoids	Flavonoid	76343-90-3	B	9	9	9	7147.5	5765.9	11684	9736.4	6422.4	11105	--
Lmyp004052	611.14	147.04	610.132	C30H26O14	[M+H]+	Quercetin-3-O-(6''-p-Coumaroyl)galactoside	Flavonoids	Flavonols	-	B	54632	56299	53408	23692	8096.8	22797	10847	14645	8371.3	--
Lmdp004267	611.14	147.04	610.132	C30H26O14	[M+H]+	Quercetin-3-O-(6''-p-Coumaroyl)glucoside	Flavonoids	Flavonols	-	B	354480	380910	336410	204480	157700	190700	133900	153200	144540	--
pmn001583	609.15	300	610.153	C27H30O16	[M-H]-	Quercetin-3-O-robinobioside*	Flavonoids	Flavonols	52525-35-6	A	1664800	1743200	2066600	1333600	468920	567760	2878700	2772700	2208900	--
Lmbp002336	611.16	303.05	610.153	C27H30O16	[M+H]+	Quercetin-3-O-(2''-O-rhamnosyl)galactoside	Flavonoids	Flavonols	-	B	13383	19074	17565	9567	8788.1	9574.2	6707.9	9949.6	11115	--
mws0059	609.15	301	610.153	C27H30O16	[M-H]-	Quercetin-3-O-rutinoside (Rutin)*	Flavonoids	Flavonols	153-18-4	A	1463300	1385000	1852100	1138600	392540	525840	2403800	2081400	2033400	ko00944,ko01100,ko01110
pmb0665	611.16	465.1	610.153	C27H30O16	[M+H]+	Orientin-7-O-glucoside	Flavonoids	Flavonoid carbonoside	-	B	203470	196300	221700	145080	52746	86762	302090	301230	263530	--
mws0036	609.18	301.09	610.19	C28H34O15	[M-H]-	Hesperetin-7-O-rutinoside (Hesperidin)*	Flavonoids	Dihydroflavone	520-26-3	B	37161	41026	47675	40816	40740	34724	29775	32200	34500	--
pme0001	609.18	301	610.19	C28H34O15	[M-H]-	Hesperetin-7-O-neohesperidoside(Neohesperidin)*	Flavonoids	Dihydroflavone	13241-33-3	B	125920	116490	90708	115040	125290	94738	68378	76868	81923	ko00941
Lmyp003139	617.11	153.02	616.106	C28H24O16	[M+H]+	Quercetin-3-O-(6''-galloyl)galactoside	Flavonoids	Flavonols	53171-28-1	B	10671	7387	7088.1	8943.7	18367	6367.9	4446.6	1657.4	2154.5	--
Hmjp002999	625.18	317.06	624.162	C28H32O16	[M+H]+	Isorhamnetin-3-O-rutinoside (Narcissin)	Flavonoids	Flavonoid	604-80-8	B	57072	48089	75495	76106	52314	76821	66473	98146	71536	--
pmp001310	627.16	303.1	626.148	C27H30O17	[M+H]+	6-Hydroxykaempferol-3,6-O-Diglucoside	Flavonoids	Flavonols	-	B	34548	14517	36127	22550	23975	17938	53141	60449	53564	--
Zmdp003457	627.16	319.05	626.148	C27H30O17	[M+H]+	Myricetin-3-O-galactoside-3'-O-rhamnoside	Flavonoids	Flavonoid	-	B	7631.7	3372.9	7072.1	2238.1	2026.4	672.5	8115.8	8142.1	4952.6	--
Lmtp003677	627.16	303.04	626.148	C27H30O17	[M+H]+	Quercetin-3-O-sophoroside (Baimaside)	Flavonoids	Flavonols	18609-17-1	B	217430	230530	230580	147900	72315	105690	194020	173070	181950	ko00944
pmb0709	713.16	465.2	712.149	C30H32O20	[M+H]+	Quercetin-7-O-(6''-malonyl)glucosyl-5-O-glucoside	Flavonoids	Flavonols	-	B	3248.8	3995.4	2532.4	252.07	992.98	766.22	7992.8	7343.9	9807.2	--
pmb0613	757.22	577.2	756.211	C33H40O20	[M+H]+	Apigenin-6,8-di-C-glucoside-4'-O-glucoside	Flavonoids	Flavonoid	-	B	2911.9	4956.4	5687.6	11691	10695	18716	12487	16370	9375.2	--
Hmjp002337	193.04	133.03	192.033	C10H8O4	[M+H]+	Isoscopoletin (6-Hydroxy-7-Methoxycoumarin)	Lignans and Coumarins	Coumarins	776-86-3	B	79191	100490	92587	101600	89971	118370	175420	191560	185820	--
pme2993	193.05	133	192.042	C10H8O4	[M+H]+	Scopoletin (7-Hydroxy-5-methoxycoumarin)	Lignans and Coumarins	Coumarins	92-61-5	B	49014	28359	47906	43558	41980	41617	38483	41708	50488	ko00940,ko01110
mws1015	339.07	177	340.079	C15H16O9	[M-H]-	Esculin (6,7-DihydroxyCoumarin-6-glucoside)	Lignans and Coumarins	Coumarins	531-75-9	B	323280	330410	294210	188080	153400	171400	193830	178970	210180	--
mws1077	355.1	193.05	354.095	C16H18O9	[M+H]+	Scopoletin-7-O-glucoside (Scopolin)	Lignans and Coumarins	Coumarins	531-44-2	B	220760	219850	274860	25476	23632	33311	88212	97675	140730	ko00940,ko01110
mws0097	357.13	151	358.142	C20H22O6	[M-H]-	Pinoresinol*	Lignans and Coumarins	Lignans	487-36-5	B	137690	92725	143860	113490	84934	73020	238560	295730	140070	ko00998,ko01100,ko01110
Lmdn004267	357.13	151.04	358.142	C20H22O6	[M-H]-	Epipinoresinol*	Lignans and Coumarins	Lignans	24404-50-0	B	95433	65979	85334	96572	48268	43448	144190	167950	122280	--
Lmgp003270	369.16	177.06	368.074	C16H16O10	[M+H]+	Scopoletin-7-O-glucuronide	Lignans and Coumarins	Coumarins	132752-65-9	B	783690	822230	699220	109400	86818	105540	61215	70548	62435	--
Lmbp002255	371.1	209.05	370.09	C16H18O10	[M+H]+	Fraxetin-8-O-glucoside (Fraxin)	Lignans and Coumarins	Coumarins	524-30-1	B	15075	20324	14051	45455	54205	40830	74925	63700	86325	--
Lmbp003208	385.12	223.06	384.106	C17H20O10	[M+H]+	Fraxidin-8-O-glucoside	Lignans and Coumarins	Coumarins	-	B	14463	34190	41150	21639	15047	14068	11795	6050.5	6447.5	--
pmn001663	417.16	402.1	418.163	C22H26O8	[M-H]-	Syringaresinol	Lignans and Coumarins	Lignans	21453-69-0	B	61725	48567	71248	22314	22193	23688	31422	26215	24163	--
Lmmn002274	521.2	359.15	522.21	C26H34O11	[M-H]-	Isolariciresinol-9'-O-glucoside	Lignans and Coumarins	Lignans	63358-12-3	B	35155	42075	41033	107020	81040	89246	105670	94990	93259	--
pmn001375	535.18	373.13	536.189	C26H32O12	[M-H]-	1-Hydroxypinoresinol-1-O-Glucoside	Lignans and Coumarins	Lignans	81495-71-8	B	100620	120200	92180	40997	37386	52585	73940	70133	55218	--
Zmyn000268	89.02	71.02	90.032	C3H6O3	[M-H]-	2,3-Dihydroxypropanal	Others	Saccharides and Alcohols	56-82-6	B	31597	37667	37261	36687	24527	36124	34384	31352	30504	--
pmf0256	101.1	84.7	102.104	C6H14O	[M-H]-	3-Methyl-1-pentanol	Others	Saccharides and Alcohols	589-35-5	B	19794	27097	24713	9940	16678	11996	16977	14089	16263	--
pma0134	121.04	93.06	120.042	C4H8O4	[M+H]+	D-(-)-Threose	Others	Saccharides and Alcohols	95-43-2	B	123310	141080	132140	29652	37547	29492	24602	15665	17961	--
mws0133	123.06	80.05	122.048	C6H6N2O	[M+H]+	Nicotinamide	Others	Vitamin	98-92-0	B	199190	177630	234480	88037	64617	107010	51335	67069	47568	ko00760,ko01100
pme0490	124.04	78	123.032	C6H5NO2	[M+H]+	Nicotinic acid (Vitamin B3)*	Others	Vitamin	59-67-6	B	330700	249690	618390	317100	252760	465600	44214	15256	25520	ko00760,ko00960,ko01100,ko01110
mws0889	135.03	75.01	136.037	C4H8O5	[M-H]-	D-Threonic Acid	Others	Saccharides and Alcohols	3909-12-4	B	1338900	1345100	1499900	1207500	1466900	1298100	1525800	1646400	1825500	--
pmb0764	144.05	113.2	143.04	C6H9NOS	[M+H]+	4-Methyl-5-thiazoleethanol	Others	Others	137-00-8	B	66132	60737	73270	129780	118130	136460	125360	109610	103350	ko00730,ko01100
ML10171848	147.03	85.03	148.037	C5H8O5	[M-H]-	D-Arabinono-1,4-lactone	Others	Saccharides and Alcohols	2782-09-4	A	2102200	2383700	2335100	1188700	1054900	1118600	7768800	6696600	8290500	--
Zmgn000173	149.05	75.01	150.053	C5H10O5	[M-H]-	D-Ribose	Others	Saccharides and Alcohols	50-69-1	A	7138.1	9554.9	4887.5	6008.3	8317.3	4852.5	14291	10922	18572	ko00030,ko01100,ko02010
mws1499	149.05	59.01	150.053	C5H10O5	[M-H]-	D-Arabinose	Others	Saccharides and Alcohols	10323-20-3	A	115010	156690	158400	437240	509220	437730	503300	523900	518310	--
mws0437	151.06	71	152.068	C5H12O5	[M-H]-	D-Arabitol*	Others	Saccharides and Alcohols	488-82-4	A	90355	108170	107810	54510	57244	54418	34302	54296	49942	ko00040,ko01100
pme0513	151.06	59	152.068	C5H12O5	[M-H]-	Xylitol*	Others	Saccharides and Alcohols	87-99-0	A	95042	112480	105050	65232	66176	68340	39650	32648	42908	ko00040,ko01100,ko02010
mws0213	151.06	71	152.068	C5H12O5	[M-H]-	Ribitol*	Others	Saccharides and Alcohols	488-81-3	A	90981	90641	118820	51803	65318	53679	32016	53773	43179	ko00040,ko00740,ko01100
pme2165	155.01	111	156.017	C5H4N2O4	[M-H]-	Orotic acid	Others	Vitamin	65-86-1	B	29138	24833	27321	24672	23716	25881	24633	16603	29488	ko00240,ko01100
pmf0174	157.16	157.2	158.167	C10H22O	[M-H]-	1-Decanol	Others	Saccharides and Alcohols	112-30-1	B	2434200	2485100	2444800	2397200	2364800	2292700	2169300	2034500	1966000	--
mws1595	163.06	118.6	164.068	C6H12O5	[M-H]-	D-Fucose	Others	Saccharides and Alcohols	3615-37-0	B	4627.4	4319.7	5154	26538	26103	36347	36993	21202	18409	--
pme2529	163.2	101	164.068	C6H12O5	[M-H]-	1,5-Anhydro-D-glucitol	Others	Saccharides and Alcohols	154-58-5	B	64337	64263	55519	135680	137010	137640	159330	125260	166890	--
Zmjp000624	168.06	150.05	167.058	C8H9NO3	[M+H]+	Pyridoxal	Others	Vitamin	66-72-8	B	30723	26717	20494	18301	21279	28758	55886	53817	58863	ko00750,ko01100
pme1383	170.08	134.1	169.074	C8H11NO3	[M+H]+	Pyridoxine	Others	Vitamin	65-23-6	A	4074600	4231100	4110800	4972800	5708100	5777500	6335900	6917200	6567100	ko00750,ko01100
Zmzn000078	168.99	78.96	169.998	C3H7O6P	[M-H]-	Dihydroxyacetone phosphate	Others	Saccharides and Alcohols	57-04-5	B	221620	254270	238160	151820	167580	133340	183390	213990	218030	ko00010,ko00040,ko00051,ko00052,ko00561,ko00562,ko00564,ko00640,ko00710,ko00760,ko01100,ko01110,ko01200,ko01230
MA10039492	173.01	71.03	174.016	C6H6O6	[M-H]-	Dehydroascorbic acid	Others	Vitamin	490-83-5	B	57607	36430	43963	34298	30068	34158	27218	36628	25260	ko00053,ko00480,ko01100
mws4175	175.02	85.03	176.032	C6H8O6	[M-H]-	D-Glucurono-6,3-lactone	Others	Saccharides and Alcohols	32449-92-6	A	9351.6	15028	9350.1	24641	25060	19478	16788	20576	20000	ko00053,ko01100
pme1021	177.14	99	178.048	C6H10O6	[M-H]-	D-Glucono-1,5-lactone	Others	Saccharides and Alcohols	90-80-2	A	11268	21861	15564	79829	91098	59751	115300	82338	95049	ko00030,ko01100,ko01110,ko01200
pme2253	177.04	59	178.048	C6H10O6	[M-H]-	L-Gulono-1,4-Lactone	Others	Saccharides and Alcohols	1128-23-0	B	58263	53855	66415	84683	75431	54477	65495	59416	53407	ko00053,ko01100
mws1164	179.06	59.01	180.063	C6H12O6	[M-H]-	D-Fructose*	Others	Saccharides and Alcohols	7660-25-5	A	6469500	7679100	6699000	23125000	25218000	21627000	25098000	25063000	24337000	--
pmf0139	179.06	59	180.063	C6H12O6	[M-H]-	D-Galactose*	Others	Saccharides and Alcohols	59-23-4	A	5879500	6663000	6751900	23514000	24868000	22942000	25722000	24894000	23974000	ko00052,ko01100
mws4170	179.06	59.01	180.063	C6H12O6	[M-H]-	D-Glucose*	Others	Saccharides and Alcohols	14431-43-7	A	5641200	6714500	6976000	24687000	24419000	21938000	24816000	25387000	24411000	ko00010,ko00030,ko00052,ko00500,ko00520,ko00901,ko01100,ko01110,ko02010
pmf0138	179.06	59	180.063	C6H12O6	[M-H]-	D-Mannose*	Others	Saccharides and Alcohols	3458-28-4	A	6131300	6306300	6438400	21814000	23378000	20479000	21620000	23235000	25236000	ko00051,ko00052,ko00520,ko01100,ko02010
Hmln000297	179.05	59.01	180.063	C6H12O6	[M-H]-	Inositol*	Others	Saccharides and Alcohols	87-89-8	A	5938000	6499100	6913600	21579000	25097000	23884000	24786000	25366000	25049000	ko00052,ko00053,ko00562,ko01100,ko01110,ko02010,ko04070
mws0214	181.07	71	182.079	C6H14O6	[M-H]-	D-Sorbitol*	Others	Saccharides and Alcohols	50-70-4	A	5694700	6805900	6477200	10219000	12306000	8407700	11406000	13449000	14374000	ko00051,ko00052,ko01100,ko02010
pme2237	181.07	101	182.079	C6H14O6	[M-H]-	Dulcitol*	Others	Saccharides and Alcohols	608-66-2	A	4613300	5213000	5097500	8002100	8832400	8740100	9742300	10136000	10012000	ko00052,ko01100
mws1155	181.07	101.02	182.079	C6H14O6	[M-H]-	D-Mannitol*	Others	Saccharides and Alcohols	69-65-8	A	4967500	5697900	5429300	8782900	8766100	8483900	10613000	9264200	9708000	ko00051,ko01100,ko02010
pme2596	184.06	148	183.053	C8H9NO4	[M+H]+	4-Pyridoxic acid	Others	Vitamin	82-82-6	B	159540	152250	159740	178870	168770	202800	191450	188970	191870	ko00750,ko01100
Zmgn000447	184.98	78.96	185.993	C3H7O7P	[M-H]-	3-Phospho-D-glyceric acid	Others	Saccharides and Alcohols	820-11-1	B	119510	88269	129250	71621	74174	65988	76458	69966	65605	ko00010,ko00030,ko00260,ko00270,ko00561,ko00630,ko00710,ko01100,ko01110,ko01200,ko01230
pmf0348	187.13	97	188.141	C10H20O3	[M-H]-	2,6-Dimethyl-7-octene-2,3,6-triol	Others	Saccharides and Alcohols	73815-21-1	B	27151	36044	35576	22134	22931	29125	32780	32003	38931	--
pme3705	193.04	73	194.043	C6H10O7	[M-H]-	D-Glucoronic acid	Others	Saccharides and Alcohols	6556-12-3	A	30345	15854	20632	4218.9	13223	11314	9256.4	15343	28919	ko00040,ko00053,ko00520,ko00562,ko01100
mws2104	193.07	99.01	194.079	C7H14O6	[M-H]-	D-Pinitol	Others	Saccharides and Alcohols	10284-63-6	B	23417	26150	27066	10037	5195.2	3440.3	2598.6	3328.2	3915.4	--
pme0534	195.05	74.9	196.058	C6H12O7	[M-H]-	Gluconic acid	Others	Saccharides and Alcohols	526-95-4	A	114680	106490	107350	123550	121530	121530	243030	296780	358560	ko00030,ko01100,ko01110,ko01200
Zmzn000079	199	78.96	200.009	C4H9O7P	[M-H]-	D-Erythrose-4-phosphate	Others	Saccharides and Alcohols	585-18-2	B	50476	57861	53929	36360	29424	31132	37799	47475	41595	ko00030,ko00400,ko00710,ko00750,ko00998,ko01100,ko01110,ko01200,ko01230
pme1261	206.14	76	205.131	C9H19NO4	[M+H]+	D-Panthenol	Others	Saccharides and Alcohols	81-13-0	B	17211	19592	26156	8710.5	8042.3	113960	10272	11108	8483	ko00770
Zmpn000199	209.03	85.03	210.038	C6H10O8	[M-H]-	D-Galactaric acid*	Others	Saccharides and Alcohols	526-99-8	A	458900	595690	559810	606410	524700	575010	443170	467690	574630	ko00053,ko01100
Zmyn000108	209.03	85.03	210.038	C6H10O8	[M-H]-	D-Saccharic acid*	Others	Saccharides and Alcohols	87-73-0	A	63386	57710	61738	40828	42191	35133	59812	83208	133360	ko00053,ko01100
Hmcn000192	209.07	59.01	210.073	C7H14O7	[M-H]-	Sedoheptulose*	Others	Saccharides and Alcohols	3019-74-7	A	253560	268320	285120	392270	411770	355090	353790	320340	310590	ko00710,ko01100
mws1337	220.12	202.1	219.111	C9H17NO5	[M+H]+	D-Pantothenic Acid	Others	Vitamin	79-83-4	A	2979700	3108700	2873600	2710000	2686000	2700900	2237600	2486000	2495400	ko00410,ko00770,ko01100,ko01110
pme2755	222	144	221.09	C8H15NO6	[M+H]+	N-Acetyl-D-glucosamine*	Others	Saccharides and Alcohols	7512-17-6	A	324140	301400	339590	273070	316910	270240	273310	217270	224120	ko00520,ko01100,ko02010
mws4174	222.1	138	221.09	C8H15NO6	[M+H]+	N-Acetyl-D-mannosamine*	Others	Saccharides and Alcohols	7772-94-3	A	198700	194750	211500	193430	201530	203890	292590	260860	264750	ko00520,ko01100
mws2608	222.1	84.05	221.09	C8H15NO6	[M+H]+	N-Acetyl-D-galactosamine*	Others	Saccharides and Alcohols	1811-31-0	A	146100	123340	116310	126580	128270	127440	193060	178890	175900	ko00052,ko01100
Lmgp004223	229.09	107.05	228.079	C14H12O3	[M+H]+	Trans-resveratrol	Others	Stilbene	501-36-0	B	166930	186920	159510	103460	126550	117230	79623	110000	101580	ko00945,ko01110
pme2266	245.1	227	244.088	C10H16N2O3S	[M+H]+	Biotin	Others	Vitamin	58-85-5	B	107250	92521	109970	58088	67839	61137	45471	39291	43228	ko00780,ko01100,ko02010
pme1306	250.05	134	249.04	C8H12NO6P	[M+H]+	Pyridoxine-5'-phosphate	Others	Vitamin	447-05-2	B	9231.4	5453.4	10612	4528	7567.5	11356	3415.1	3936.9	3441.2	ko00750,ko01100
pma3101	256.2	124.1	256.082	C11H14NO6+	[M+H]+	Nicotinate D-ribonucleoside	Others	Vitamin	17720-18-2	B	1710700	1493600	1510000	1467200	1248600	1625500	1150600	882570	1127800	ko00760,ko01100
Zmyn000110	258.04	78.96	259.046	C6H14NO8P	[M-H]-	D-Glucosamine 1-phosphate	Others	Saccharides and Alcohols	2152-75-2	B	26598	24669	26895	30848	24596	25772	46714	55630	37382	ko00520,ko01100
mws1090	259.02	97	260.03	C6H13O9P	[M-H]-	Glucose-1-phosphate*	Others	Saccharides and Alcohols	59-56-3	A	2070400	2006300	2206400	2143000	1978800	1790400	904070	1001000	1046500	ko00010,ko00040,ko00052,ko00500,ko00520,ko00523,ko00561,ko01100,ko01110
pme3313	259	97	260.03	C6H13O9P	[M-H]-	D-Fructose 6-phosphate*	Others	Saccharides and Alcohols	643-13-0	A	176490	132590	101310	114570	87380	92661	14098	24723	26835	ko00052,ko00500,ko00710,ko01100,ko01110,ko01200
mws0866	259.02	97	260.03	C6H13O9P	[M-H]-	D-Glucose 6-phosphate*	Others	Saccharides and Alcohols	56-73-5	A	2175500	2039700	2077000	2184800	1906100	1823200	916500	1022200	995330	ko00500,ko00562,ko00998,ko01100,ko01110
Zmpn000095	261.04	78.96	262.045	C6H15O9P	[M-H]-	Sorbitol-6-phosphate	Others	Saccharides and Alcohols	20479-58-7	A	123820	131190	123550	141970	138200	142280	310930	460540	398080	ko00051,ko01100
pmb0952	265.1	122.1	265.112	C12H17N4OS+	[M+H]+	Thiamine (Vitamin B1)	Others	Vitamin	70-16-6	B	488770	417200	469940	438440	379050	460750	421390	533230	392440	ko00730,ko01100,ko02010,ko04122
mws1038	277.12	146	278.13	C11H22N2O4S	[M-H]-	Pantetheine	Others	Others	496-65-1	B	3464.7	1023.5	5149.9	2404.4	2071	7192.9	2395	3091.4	2757.4	ko00332,ko00770,ko01110
pma1751	286.09	124	285.085	C12H15NO7	[M+H]+	N-(beta-D-Glucosyl)nicotinate	Others	Vitamin	-	B	6685100	7082200	6629500	6363300	6235800	7066000	1360500	1446200	2129400	--
pme3511	287.05	243	288.059	C10H12N2O8	[M-H]-	Orotidine	Others	Vitamin	314-50-1	B	5958.2	9973	7664.4	4275.3	3892.9	6061.4	8740.7	5862.7	6735.5	--
pmb3081	289	97	290.004	C6H11PO11	[M-H]-	Glucarate O-Phosphoric acid*	Others	Saccharides and Alcohols	-	B	16615000	16440000	18768000	6431000	6708900	6289700	5726000	5831700	5714000	--
pme3163	289	97	290.04	C7H15O10P	[M-H]-	D-Sedoheptuiose 7-phosphate*	Others	Saccharides and Alcohols	2646-35-7	B	16164000	15926000	15007000	5273100	4895400	3895600	5284900	4539300	4918600	--
pmf0314	289.25	157	290.261	C20H34O	[M-H]-	(+)-cis-Abienol	Others	Saccharides and Alcohols	17990-16-8	B	8616.4	11804	8783.1	9897.2	11287	11422	12979	8120.1	10609	--
Zmtn001661	315.11	153.02	316.116	C14H20O8	[M-H]-	Vanilloloside	Others	Others	74950-96-2	B	4747900	4977000	4984600	5300100	4647800	4295100	6250300	7022400	7035100	--
Lmtn002233	327.11	165.06	328.116	C15H20O8	[M-H]-	Androsin	Others	Others	531-28-2	A	2378200	2452700	2918300	1936200	1755000	2006600	3470800	3720900	4017500	--
Lmqp006559	330.34	312.33	329.327	C20H43NO2	[M+H]+	2-Amino-1,3-eicosanediol	Others	Saccharides and Alcohols	-	A	806560	816770	933380	732590	726880	730350	683310	736700	793670	--
pmb0789	332.13	152.07	331.127	C14H21NO8	[M+H]+	Pyridoxine-5'-O-glucoside	Others	Vitamin	-	B	146580	168820	125440	191840	164570	191640	202300	231220	234880	--
Lmqn000432	333.06	333.06	334.067	C9H19O11P	[M-H]-	1-(sn-Glycero-3-phospho)-1D-myo-inositol	Others	Saccharides and Alcohols	-	B	2377600	3254900	3203300	446850	319160	673270	255260	206050	204150	--
pme3311	339	97	339.996	C6H14O12P2	[M-H]-	D-Fructose-1,6-biphosphate	Others	Saccharides and Alcohols	488-69-7	B	58476	61992	51331	38390	32290	25451	90891	73833	68449	ko00400,ko00710,ko01100,ko01110,ko01200
Zmyn000083	338.99	78.96	339.996	C6H14O12P2	[M-H]-	D-Glucose 1,6-bisphosphate	Others	Saccharides and Alcohols	10139-18-1	B	169660	158170	195530	90731	104340	111240	120190	134810	144720	ko00500,ko01100
mws1080	341.11	179	342.116	C12H22O11	[M-H]-	Galactinol*	Others	Saccharides and Alcohols	3687-64-7	A	86178	96911	199910	287540	417710	217560	324070	328750	490020	ko00052,ko01100
mws5038	341.11	89.02	342.116	C12H22O11	[M-H]-	Isomaltulose*	Others	Saccharides and Alcohols	13718-94-0	A	537510	569620	982090	1815500	1894700	2290700	2903700	4792400	2598400	--
pme0519	341.11	119.03	342.116	C12H22O11	[M-H]-	D-Sucrose*	Others	Saccharides and Alcohols	57-50-1	A	383660	506830	345080	1337300	970000	1299700	1492200	1184000	1153900	ko00052,ko00500,ko01100,ko01110,ko02010
MA10039641	341.11	89.02	342.116	C12H22O11	[M-H]-	Lactobiose*	Others	Saccharides and Alcohols	63-42-3	A	809090	554660	1302900	2896200	1873800	1725200	1769600	2000400	2360100	ko00052,ko01100,ko02010
Lmsn000381	341.11	89.02	342.116	C12H22O11	[M-H]-	D-Maltose*	Others	Saccharides and Alcohols	133-99-3	A	605150	837320	551110	2939300	1667800	2287400	2263000	2960300	2652200	--
mws0264	341.11	119	342.116	C12H22O11	[M-H]-	D-Trehalose*	Others	Saccharides and Alcohols	99-20-7	A	436890	491940	494550	1186500	900540	1146400	1589300	1250900	1087800	ko00500,ko01100,ko01110,ko02010
mws1333	341.11	113	342.116	C12H22O11	[M-H]-	Melibiose*	Others	Saccharides and Alcohols	585-99-9	A	722290	832730	654260	1276600	928640	1022500	797500	1212900	1282100	ko00052,ko01100,ko02010
mws5040	365.11	203.05	364.078	C12H21O11Na	[M+H]+	Turanose	Others	Saccharides and Alcohols	547-25-1	B	1814400	1218300	1040200	3241800	2302300	3853200	6978900	4434900	5698400	--
mws0232	377.15	243.09	376.138	C17H20N4O6	[M+H]+	Riboflavin (Vitamin B2)	Others	Vitamin	83-88-5	B	30052	34009	34083	17303	16444	14231	23795	22979	41489	ko00740,ko01100,ko01110,ko02010
Zmhn001970	389.12	227.08	390.131	C20H22O8	[M-H]-	Piceid	Others	Stilbene	27208-80-6	B	572630	623490	504240	350340	349540	287790	214780	243600	236870	--
pmf0248	403.36	373.1	402.35	C27H46O2	[M+H]+	Delta-Tocopherol	Others	Vitamin	119-13-1	B	13602	12247	11079	18247	11323	15232	9600.7	11629	9984.9	ko00130,ko01100,ko01110
pma6625	405.13	243.06	406.126	C20H22O9	[M-H]-	E-3,4,5'-Trihydroxy-3'-glucosylstilbene	Others	Stilbene	-	B	14257	11264	20157	32264	37703	30368	38786	48578	30829	--
Zmhn001746	405.12	243.07	406.127	C20H22O9	[M-H]-	Piceatannol-3'-O-glucoside	Others	Stilbene	94356-26-0	B	178030	270580	158880	232730	172020	231170	136690	129170	136140	--
mws2523	421.08	241.1	422.083	C12H23O14P	[M-H]-	Trehalose 6-phosphate	Others	Saccharides and Alcohols	4484-88-2	B	41500	33776	36623	36636	33272	32234	53814	68748	79278	ko00500,ko01100,ko01110
pme1014	445.3	341.3	444.303	C31H40O2	[M+H]+	Menatetrenone (Vitamin K2)	Others	Vitamin	11032-49-8	B	119150	119380	113130	155360	134690	143200	111920	135500	126410	--
pmp000309	469.17	307.12	468.163	C22H28O11	[M+H]+	Cimifugin-7-O-glucoside	Others	Others	80681-45-4	B	34020	27864	22952	81125	67541	82122	73698	96916	99904	--
Lmmn000214	487.17	341.11	488.174	C18H32O15	[M-H]-	Solatriose	Others	Saccharides and Alcohols	528-40-5	B	16979	17137	27459	26443	99967	23873	41269	28777	69101	--
pme0500	503.16	323	504.169	C18H32O16	[M-H]-	D-Melezitose*	Others	Saccharides and Alcohols	597-12-6	B	6145.6	8060	8567.8	20509	15834	7600	24443	19179	24042	--
pme2125	503.16	179	504.169	C18H32O16	[M-H]-	Raffinose*	Others	Saccharides and Alcohols	512-69-6	B	25880	21878	43471	41019	36977	35790	82028	84511	65618	ko00052,ko01100,ko02010
pmb0803	508.18	152.4	507.174	C24H29NO11	[M+H]+	Pyridoxine-5'-O-(6''-feruloyl)glucoside	Others	Vitamin	-	B	9553.9	4381.1	4339.8	13077	5509.8	7527.1	3905.3	6159.6	2984.3	--
Zmhn002702	565.17	337.1	566.179	C30H30O11	[M-H]-	Ferulic-piceid	Others	Stilbene	-	B	99362	87091	92417	65954	62713	50561	37635	38364	31198	--
mws0024	169.01	125	170.022	C7H6O5	[M-H]-	Gallic acid	Tannins	Tannin	149-91-7	B	28769	44538	50918	47304	27403	169210	20835	105820	16283	--
pmn001518	331.07	169.01	332.074	C13H16O10	[M-H]-	1-O-Galloyl-D-glucose	Tannins	Tannin	58511-73-2	A	2465700	3057800	2642800	902730	860710	848530	613510	555450	578590	--
Hmln000659	331.07	169.01	332.075	C13H16O10	[M-H]-	3-O-Galloyl-D-glucose	Tannins	Tannin	-	A	5107700	5635800	5473100	2668400	2223600	2415900	2046200	1748600	1770500	--
Cmsn000894	361.08	211.03	362.084	C14H18O11	[M-H]-	7-O-Galloyl-D-sedoheptulose	Tannins	Tannin	-	B	9022	7865.1	9050.5	7027.1	6191.3	5964.6	5173.3	6547.8	3378.6	--
Lmsn002494	433.04	301	434.049	C19H14O12	[M-H]-	Ellagic acid-4-O-Xyloside	Tannins	Tannin	139163-18-1	B	3778000	4638600	4104600	5673100	4066300	4091300	6091500	4611000	5155100	--
Hmln003405	447.06	315.01	448.064	C20H16O12	[M-H]-	Ellagic acid-4-O-rhamnoside	Tannins	Tannin	-	B	35681	35417	27560	12385	13670	13258	6164.2	6404.2	7681.4	--
mws0836	577.14	425.1	578.142	C30H26O12	[M-H]-	Procyanidin B1	Tannins	Proanthocyanidins	20315-25-7	A	1281600	1698400	1588400	899180	812560	731560	694800	614360	757770	--
pme0434	577.14	407.1	578.142	C30H26O12	[M-H]-	Procyanidin B2	Tannins	Proanthocyanidins	29106-49-8	A	8471100	7596700	7550100	7488800	5761500	7284500	6143300	4830500	5324300	--
pme0436	577.14	407.1	578.142	C30H26O12	[M-H]-	Procyanidin B3	Tannins	Proanthocyanidins	23567-23-9	A	10165000	10485000	9552400	9291400	9588600	8342500	6814700	7927600	8251700	--
pmn001667	577.14	407.1	578.142	C30H26O12	[M-H]-	Procyanidin B4	Tannins	Proanthocyanidins	29106-51-2	A	1224900	1391400	1359600	719060	694960	722890	719510	577980	554270	--
HJN074	591.15	289.07	592.158	C31H28O12	[M-H]-	Procyanidin A6	Tannins	Proanthocyanidins	-	B	1937.8	3197.6	4273.5	3221	4731.2	3657.4	4306.3	5135.4	5590.6	--
pmn001648	863.18	411.1	864.19	C45H36O18	[M-H]-	Cinnamtannin D1	Tannins	Tannin	97233-06-2	B	16917	11138	13440	10273	12951	11009	6939.7	9087.2	9690.5	--
pmn001647	865.2	713.2	866.206	C45H38O18	[M-H]-	Procyanidin C2	Tannins	Proanthocyanidins	37064-31-6	A	317830	310650	287530	230320	256720	224410	236480	225080	222300	--
pmn001646	865.2	577.1	866.206	C45H38O18	[M-H]-	Procyanidin C1	Tannins	Proanthocyanidins	37064-30-5	A	1691000	1517200	1537100	1068100	1138200	978800	858730	657620	787010	--
pmp000100	867.21	715.16	866.206	C45H38O18	[M+H]+	Arecatannin B1	Tannins	Tannin	79763-28-3	B	160180	203350	137850	55776	40751	51467	36743	32316	33488	--
pmp000101	867.21	715.16	866.206	C45H38O18	[M+H]+	Arecatannin C1	Tannins	Tannin	87727-69-3	B	838110	880160	887140	737040	597410	545070	432960	441200	398990	--
pmn001650	1153.26	575.1	1154.27	C60H50O24	[M-H]-	Cinnamtannin B2	Tannins	Tannin	88038-12-4	A	33584	36961	65936	37221	22707	31463	19449	18415	12906	--
pmp000102	1155.28	867.21	1154.27	C60H50O24	[M+H]+	Arecatannin A1	Tannins	Tannin	-	B	50574	49888	57627	23513	17530	18640	15584	19477	22293	--
pmn001649	1153.26	1001.2	1154.27	C60H50O24	[M-H]-	Cinnamtannin A2	Tannins	Tannin	86631-38-1	B	29816	27301	32867	18359	14382	12458	10788	10399	15420	--
pmp000103	1155.28	867.21	1154.27	C60H50O24	[M+H]+	Arecatannin A2	Tannins	Tannin	79763-29-4	B	43754	41142	37117	21333	10187	15467	9868.6	12860	15150	--
pmb0782	86.1	69.2	85.089	C5H11N	[M+H]+	Piperidine	Alkaloids	Alkaloids	110-89-4	B	2306000	2389000	3361000	461290	360570	697550	396730	379870	442690	ko00960
pme2292	89.11	72.08	88.1	C4H12N2	[M+H]+	Putrescine	Alkaloids	Phenolamine	110-60-1	B	333230	334170	366370	141340	151710	181240	248930	206350	370930	ko00330,ko00472,ko00480,ko00960,ko01100,ko01110,ko02010
pme1841	103.12	86.1	102.116	C5H14N2	[M+H]+	Cadaverine	Alkaloids	Phenolamine	462-94-2	B	10457	12822	14387	5153.2	5633.5	6574.2	4450.6	5638	6444.2	ko00310,ko00480,ko00960,ko01100,ko01110
pmb0484	104.1	60.1	103.091	C5H13NO	[M+H]+	Choline	Alkaloids	Alkaloids	62-49-7	A	5230000	4045700	6757700	2693600	933140	3107200	1963600	1765100	1261400	ko00260,ko00564,ko01100,ko02010
pme2433	106.09	88	105.079	C4H11NO2	[M+H]+	Diethanolamine	Alkaloids	Alkaloids	111-42-2	B	77042	60365	77438	26065	23063	33996	10475	11121	13440	ko00564
mws0191	118.09	59	117.079	C5H11NO2	[M+H]+	Betaine	Alkaloids	Alkaloids	107-43-7	B	945470	1051600	1074600	684940	617690	671630	547320	531070	465460	ko00260,ko01100,ko02010
mws0491	122.1	105	121.089	C8H11N	[M+H]+	Phenethylamine	Alkaloids	Alkaloids	64-04-0	B	364150	349540	385060	209250	195640	218140	149430	144280	166040	ko00360,ko01100
mws0982	126.1	68	125.095	C6H11N3	[M+H]+	1-Methylhistamine	Alkaloids	Alkaloids	501-75-7	B	7596.2	12863	7903.1	11671	12339	8707.6	8413	11904	9488	ko00340,ko01100
pmb0501	131.13	114.1	130.122	C5H14N4	[M+H]+	Agmatine	Alkaloids	Phenolamine	306-60-5	B	29545	13767	13467	7563.2	5939.3	7231.3	4159.8	6045.8	5530.3	ko00330,ko01100
pmp001198	132.1	57.1	131.095	C6H13NO2	[M+H]+	6-Deoxyfagomine	Alkaloids	Alkaloids	197449-09-5	B	2699200	2904900	3935600	657340	450910	854630	517760	519470	568370	--
HJKP000649	136.07	91.05	135.068	C8H9NO	[M+H]+	N-benzylformamide	Alkaloids	Alkaloids	6343-54-0	B	437350	418880	631060	112840	99431	143810	46151	24617	32006	--
mws0146	138.05	78	137.048	C7H7NO2	[M+H]+	Nicotinic Acid Methyl Ester(Methyl Nicotinate)	Alkaloids	Alkaloids	93-60-7	B	27358	30809	27406	23152	14364	31190	3059	7375	6605.4	--
pme2268	138.05	94.07	137.048	C7H7NO2	[M+H]+	Trigonelline	Alkaloids	Alkaloids	535-83-1	A	18201000	17088000	18090000	12628000	13368000	14887000	14911000	13950000	15112000	ko00760
pme1738	138.08	95	137.071	C7H9N2O	[M+H]+	3-Carbamyl-1-methylpyridinium(1-Methylnicotinamide)	Alkaloids	Alkaloids	1005-24-9	B	22191	16427	13234	12481	10658	17995	16024	10744	15873	ko00760,ko01100
pma0948	138.09	121.1	137.084	C8H11NO	[M+H]+	Phenylethanolamine	Alkaloids	Alkaloids	7568-93-6	B	28318	20223	22815	7502.5	11553	10758	3593.6	6528.1	6391.2	--
pme1137	140.03	94	139.027	C6H5NO3	[M+H]+	6-Hydroxynicotinic acid	Alkaloids	Alkaloids	5006-66-6	B	10552	10059	9108.6	24443	22403	27623	19059	17357	12041	ko00760,ko01100
mws0704	140.01	78.96	141.019	C2H8NO4P	[M-H]-	O-Phosphorylethanolamine	Alkaloids	Alkaloids	1071-23-4	B	23952	25331	28170	16062	16743	17446	21389	17133	22073	ko00564,ko00600,ko01100
pma2987	142.1	124.09	141.09	C6H11N3O	[M+H]+	Histidinol	Alkaloids	Alkaloids	501-28-0	B	6934300	6846600	6871700	5807500	5686200	5529700	5721100	5296000	4928500	ko00340,ko01100,ko01110,ko01230
pme1691	147.13	87.2	146.118	C7H16NO2	[M+H]+	Acetylcholine	Alkaloids	Alkaloids	60-31-1	B	843710	780540	780330	793030	736900	826550	901870	943980	1070800	ko00564
Lmgp000796	150.06	61.01	149.048	C8H7NO2	[M+H]+	4-Hydroxymandelonitrile	Alkaloids	Alkaloids	13093-65-7	A	3061900	2104500	4830900	2784000	2379200	3158400	523740	493430	342120	--
mws1346	162.08	98	161.069	C6H11NO4	[M+H]+	DL-2-Aminoadipic acid	Alkaloids	Alkaloids	542-32-5	B	189780	165910	220060	140800	130430	136650	128470	120800	117750	ko00300,ko00310,ko00311,ko01100,ko01110,ko01210,ko01230
pme1651	176.1	130.1	175.063	C10H9NO2	[M+H]+	Indole 3-acetic acid (IAA)	Alkaloids	Plumerane	87-51-4	B	10266	12543	8444.6	35332	26304	88641	5154.7	5927.8	5274.3	ko00380,ko01100,ko04075
pmb1754	184	125	184.073	C5H15NO4P+	[M]+	O-Phosphocholine	Alkaloids	Alkaloids	107-73-3	B	635410	783190	695800	123450	81701	143650	29883	35712	34176	ko00564,ko01100
mws0018	203.22	83	202.216	C10H26N4	[M+H]+	Spermine	Alkaloids	Phenolamine	71-44-3	B	32726000	30605000	31627000	26948000	26539000	27583000	26995000	25391000	26859000	ko00330,ko00410,ko00480,ko00770,ko01100
pma1840	250.14	147	250.144	C14H20NO3+	[M]+	4-Coumaroylcholine	Alkaloids	Alkaloids	-	B	34168	29828	29149	33042	33243	37382	24454	18177	22881	--
pmp001244	266.13	207.06	266.124	C14H20NO4+	[M]+	Caffeoylcholine	Alkaloids	Alkaloids	87189-10-4	B	9858.7	10474	5451.3	10946	9447.7	8179.9	6679.8	9006.8	7108	--
pmp001252	284.13	147.04	283.121	C17H17NO3	[M+H]+	p-Coumaroyltyramine	Alkaloids	Phenolamine	36417-86-4	B	14358	15408	18948	4706.9	3700.2	2683.4	2531.8	3292.4	3442.6	--
pma0584	308.2	163.04	307.19	C16H25N3O3	[M+H]+	Caffeoylspermidine	Alkaloids	Phenolamine	-	B	3751.5	4228.7	4165.8	5334.4	5732.6	2381.1	4102.4	4464.6	3593.7	--
mws0983	326.31	62.06	325.298	C20H39NO2	[M+H]+	N-Oleoylethanolamine	Alkaloids	Alkaloids	111-58-0	B	76728	31447	119790	24691	25120	23243	24482	20021	18374	--
pmb0770	353.15	177.1	352.142	C20H20N2O4	[M+H]+	N-Feruloylserotonin	Alkaloids	Phenolamine	68573-23-9	B	7641.5	12019	12883	7190.8	4171.9	4493.7	3981.5	5268.7	2957.1	--
pma0692	438.24	147.04	437.231	C25H31N3O4	[M+H]+	N1,N10-Bis(p-coumaroyl)spermidine	Alkaloids	Phenolamine	114916-05-1	B	12627	12448	18983	16517	10136	9508.2	15259	14530	13097	--
pmb0503	439.22	147.04	438.211	C20H30N4O7	[M+H]+	N-(4'-O-glycosyl)-p-coumaroyl agmatine	Alkaloids	Phenolamine	-	B	18377	13686	15651	4517.4	2120	2511.2	9	9	9	--
pmb0504	469.23	177.05	468.222	C21H32N4O8	[M+H]+	N-(4'-O-glycosyl)-feruloyl agmatine	Alkaloids	Phenolamine	-	B	35302	38775	33396	66694	61421	77230	69744	62330	66760	--
pmb1912	474.17	327	473.166	C20H23N7O7	[M+H]+	10-Formyltetrahydrofuran	Alkaloids	Alkaloids	2800-34-2	B	1108700	1042500	1013400	255190	250160	305240	235740	263400	240510	ko00670,ko00970,ko01100,ko01200
pma0680	484.24	220.1	483.237	C26H33N3O6	[M+H]+	N1-Caffeoyl-N10-Feruloylspermidine	Alkaloids	Phenolamine	-	B	6917.9	6115.7	6420.3	22974	25276	21756	15693	19311	11935	--
pmb0769	485.1	323.1	484.185	C25H28N2O8	[M+H]+	N-(p-Coumaroyl)serotonin Glucoside	Alkaloids	Alkaloids	76423-56-8	B	54000	45153	49605	35830	23001	23997	53469	54769	35108	--
pma0702	558.28	207.07	557.274	C29H39N3O8	[M+H]+	N1,N8-Bis(sinapoyl)spermidine	Alkaloids	Phenolamine	-	B	2213.3	3065.6	3663.6	11591	6483	7065.2	8095.3	9309.3	4975.2	--
Lmqn000780	606.08	384.98	607.082	C17H27N3O17P2	[M-H]-	Uridine 5'-diphospho-N-acetylglucosamine	Alkaloids	Alkaloids	528-04-1	B	16134	12401	22980	20404	16124	17104	57865	44122	39594	ko00520,ko01100
Lmqp012453	441.37	191.18	440.365	C30H48O2	[M+H]+	Ursolaldehyde	Terpenoids	Triterpene	-	B	87498	97221	91193	46881	44137	48648	50321	58394	61890	--
pmp000438	443.39	425.38	442.381	C30H50O2	[M+H]+	Betulin	Terpenoids	Triterpene	473-98-3	B	78934	102790	77737	20868	23345	29602	16467	12907	7045.2	--
pmp000263	455.35	409.35	454.345	C30H46O3	[M+H]+	Sanguisorbigenin	Terpenoids	Triterpene	-	B	46870	54969	53117	56163	38366	49639	139410	127560	148780	--
Lmsp013456	455.35	203.18	454.345	C30H46O3	[M+H]+	3β-Hydroxytaraxastan-28,20β-olide	Terpenoids	Triterpene	-	B	411760	306180	534550	490360	343240	468240	1152700	987990	1061700	--
Lmsp013238	455.35	301.22	454.345	C30H46O3	[M+H]+	3β-Hydroxy-urs-11-en-28,13β-lactone	Terpenoids	Triterpene	-	B	76957	62892	85463	92981	63790	83558	185710	183890	201090	--
Lmsp010222	457.33	203.14	456.324	C29H44O4	[M+H]+	Rubuminatus A	Terpenoids	Triterpene	-	B	333000	381710	379480	162310	160510	158780	250370	287560	284840	--
HJN110	455.36	455.36	456.36	C30H48O3	[M-H]-	Betulinic acid	Terpenoids	Triterpene	472-15-1	A	227940	174190	268780	124370	139770	112800	134860	105840	89354	--
mws4053	455.35	455.35	456.36	C30H48O3	[M-H]-	Ursolic acid	Terpenoids	Triterpene	77-52-1	A	83666	87525	101670	51995	52801	38750	43417	29432	25301	--
pmn001700	455.35	455.35	456.36	C30H48O3	[M-H]-	24,30-Dihydroxy-12(13)-enolupinol	Terpenoids	Triterpene	-	A	161190	163680	133880	70868	102120	97710	67488	69763	77408	--
Lmsn013282	469.33	407.33	470.34	C30H46O4	[M-H]-	Pomonic Acid	Terpenoids	Triterpene	13849-90-6	A	127170	87497	107190	36781	23986	28614	23333	23417	22018	--
Hmjn008136	469.33	469.33	470.34	C30H46O4	[M-H]-	Camaldulenic acid	Terpenoids	Triterpene	71850-15-2	A	1874100	1602600	1965300	2268000	1541400	1472100	3532200	3314500	3497200	--
Lmzn006582	469.34	469.34	470.34	C30H46O4	[M-H]-	Colubrinic acid	Terpenoids	Triterpene	-	B	100970	101300	107310	66579	66155	85744	1606400	1409800	1487600	--
pmp000441	471.35	453.34	470.34	C30H46O4	[M+H]+	11-Keto-ursolic acid	Terpenoids	Triterpene	105870-59-5	B	40923	36217	52664	57050	36332	46834	129480	135070	202170	--
Lmsp009971	473.33	203.14	472.319	C29H44O5	[M+H]+	Rubuminatus B	Terpenoids	Triterpene	-	A	47898	44758	56823	50771	38714	50523	113730	118580	119650	--
Zmpn008194	471.35	471.35	472.355	C30H48O4	[M-H]-	Corosolic acid*	Terpenoids	Triterpene	4547-24-4	A	19822000	18752000	18435000	21369000	15154000	18481000	28311000	28840000	29807000	--
pmn001706	471.35	471.35	472.355	C30H48O4	[M-H]-	2-Hydroxyoleanolic acid*	Terpenoids	Triterpene	26707-60-8	A	15756000	12476000	14968000	13210000	12577000	12022000	15465000	13949000	15851000	--
Lmzn006169	471.35	471.35	472.355	C30H48O4	[M-H]-	Pomolic acid*	Terpenoids	Triterpene	13849-91-7	A	34256000	31729000	36105000	25255000	24484000	24563000	39674000	39828000	38589000	--
mws1610	471.35	471.35	472.355	C30H48O4	[M-H]-	Maslinic acid*	Terpenoids	Triterpene	4373-41-5	A	15276000	13085000	15036000	13897000	12715000	11034000	18026000	15616000	16383000	--
Lmsn012480	483.31	421.31	484.319	C30H44O5	[M-H]-	Fupenzic acid	Terpenoids	Triterpene	119725-20-1	B	4828.2	3425.4	3839.5	2116	2423.3	2675.1	55078	52570	48429	--
HJN106	485.33	467.32	486.334	C30H46O5	[M-H]-	Ceanothic acid	Terpenoids	Triterpene	21302-79-4	A	1212800	1155100	1227700	663330	620430	728180	2541900	2579100	2368800	--
pmp000268	487.34	405.31	486.335	C30H46O5	[M+H]+	Rosamultic acid	Terpenoids	Triterpene	14285-76-4	A	2114600	2054700	2145600	1284300	1101200	1704800	7166500	7006600	8578100	--
Lmzn005892	485.33	423.33	486.335	C30H46O5	[M-H]-	Isoceanothic acid	Terpenoids	Triterpene	-	B	1861.5	1496.1	3397.3	2521.5	2131	4772.9	65010	61200	56386	--
pmp000444	487.34	469.33	486.335	C30H46O5	[M+H]+	27,28-Dicarboxyl ursolic acid	Terpenoids	Triterpene	-	B	74292	71395	81825	40634	34590	44200	83612	77469	93165	--
Li512114	485.36	453.34	486.371	C31H50O4	[M-H]-	Corosolic Acid Methyl Ester	Terpenoids	Triterpene	4518-70-1	B	240880	182670	232580	240090	125830	175000	372100	301350	306760	--
pmp000269	489.36	407.33	488.35	C30H48O5	[M+H]+	Arjunic Acid*	Terpenoids	Triterpene	31298-06-3	A	610190	615130	707560	620010	553950	768160	1777700	1814200	1693900	--
pmn001426	487.34	469.23	488.35	C30H48O5	[M-H]-	Euscaphic acid	Terpenoids	Triterpene	53155-25-2	B	22232	17624	26169	22520	10430	16629	54884	47640	50284	--
Zmpn006881	487.34	469.32	488.35	C30H48O5	[M-H]-	Tormentic acid*	Terpenoids	Triterpene	13850-16-3	A	61208	58411	64144	71874	53586	62171	158270	115040	139190	--
pmp000270	501.32	233.15	500.314	C30H44O6	[M+H]+	Lup-12-en-15α,19β-diol-3,11-dioxo-28-oic acid	Terpenoids	Triterpene	-	B	1922.5	862.15	1653.8	1526.4	437.31	1425.3	7713.7	9104.1	14142	--
Lmsn009900	501.32	453.3	502.329	C30H46O6	[M-H]-	1β-Hydroxy-2-oxopomolic acid	Terpenoids	Triterpene	217466-37-0	A	9	9	9	629.23	959.27	1030.8	80986	118630	101840	--
Lmsn009824	503.34	441.34	504.345	C30H48O6	[M-H]-	2α,3β,19α,23-Tetrahydroxyolean-12-en-28-oic acid	Terpenoids	Triterpene	55306-03-1	A	3090.4	4315.2	5039.4	10161	3287.9	9357.4	588080	930590	1019300	--
Lmsn009589	503.34	421.31	504.345	C30H48O6	[M-H]-	2α,3β,19α,23-Tetrahydroxyurs-12-en-28-oic acid	Terpenoids	Triterpene	-	A	2456	4477.4	3537	7683.9	2818.2	7743.1	58118	78793	63498	--
Lmsn009238	503.34	441.34	504.345	C30H48O6	[M-H]-	1β-Hydroxyeuscaphic acid	Terpenoids	Triterpene	120211-98-5	B	6792.1	4616.6	9376.4	11095	7820	12927	38899	78745	85265	--
pmp000781	619.4	437.34	618.392	C39H54O6	[M+H]+	p-Coumaroyleuscaphic acid	Terpenoids	Triterpene	-	A	1030500	1122100	1213100	595770	469080	575640	430570	321840	393490	--
pmp000782	635.39	435.32	634.387	C39H54O7	[M+H]+	Caffeoylhawthorn acid	Terpenoids	Triterpene	-	A	4276500	5259400	5187900	2180600	2053800	2189500	2845600	2782500	3074500	--
pmp000780	665.4	409.3	664.398	C40H56O8	[M+H]+	3-O-Trans-feruloyl euscaphic acid	Terpenoids	Triterpene	-	B	26222	20167	34806	12054	11625	21674	9074.5	13783	9439	--
Lmsn011870	665.39	485.33	666.398	C36H58O11	[M-H]-	Nigaichigoside F1	Terpenoids	Triterpene	95262-48-9	A	371750	362090	355470	273540	265460	324840	879880	1130000	1122000	--
Lmmn004145	675.41	397.14	679.419	C38H60O10	[M-H]-	3-O-(2-O-Acetyl-glucosyl)oleanolic acid	Terpenoids	Triterpene	-	B	29852	21517	22171	23646	15449	24851	7578.4	3310.8	3120.6	--
Lmsn006839	681.39	519.33	682.393	C36H58O12	[M-H]-	2α,3β,19α,23,24-Pentahydroxyolean-12-en-28-oic acid-28-O-glucoside	Terpenoids	Triterpene	-	B	27577	27368	24082	11363	6888.9	7977.8	8137.5	10914	13834	--
Lmgn000188	89.02	59.01	90.032	C3H6O3	[M-H]-	D-Lactic Acid	Organic acids	Organic acids	10326-41-7	B	8032.1	10485	9511.3	15355	24807	22709	36766	44368	25015	ko00620,ko01100
Lmqp000873	101.02	55.02	100.018	C4H4O3	[M+H]+	Succinic anhydride	Organic acids	Organic acids	108-30-5	B	981430	1025400	928280	357070	411770	361680	590400	552880	523120	--
mws4052	102.05	56.05	101.048	C4H7NO2	[M+H]+	1-Aminocyclopropane-1-carboxylic acid	Organic acids	Organic acids	22059-21-8	B	576250	521060	618670	188390	169490	200070	75885	63125	65443	ko00270,ko01100,ko01110
Lmgn000219	101.02	55.02	102.032	C4H6O3	[M-H]-	Succinic semialdehyde	Organic acids	Organic acids	692-29-5	B	6391.7	8678.5	9393.7	40426	32286	26450	45534	53012	44282	ko00250,ko00350,ko00650,ko00750,ko00760,ko01100,ko01200
pme3011	104.07	68.8	103.063	C4H9NO2	[M+H]+	γ-Aminobutyric acid*	Organic acids	Organic acids	56-12-2	A	693930	664180	892590	432720	415400	308910	228540	232550	195860	ko00250,ko00330,ko00410,ko00650,ko00760,ko01100
pme1936	114.07	86	113.059	C4H7N3O	[M+H]+	Creatinine	Organic acids	Organic acids	60-27-5	B	11158	13604	11214	11587	10910	11273	10375	12037	10836	ko00330,ko01100
mws0376	115	71	116.011	C4H4O4	[M-H]-	Fumaric acid	Organic acids	Organic acids	110-17-8	B	898530	873980	911540	979920	1040800	1075000	1155000	1014000	1154100	ko00020,ko00190,ko00220,ko00250,ko00350,ko00360,ko00620,ko00650,ko00760,ko01100,ko01110,ko01200
mws0470	117.02	73	118.027	C4H6O4	[M-H]-	Methylmalonic acid*	Organic acids	Organic acids	516-05-2	A	22603000	21799000	22388000	9550500	10594000	9843000	17587000	18530000	17985000	ko00240,ko00280,ko00640,ko01100
pme1730	117	59	118.027	C4H6O4	[M-H]-	D-Erythronolactone	Organic acids	Organic acids	15667-21-7	B	9	10757	6115.2	18942	19386	17777	20537	18134	21234	--
mws0192	117.02	73	118.027	C4H6O4	[M-H]-	Succinic acid*	Organic acids	Organic acids	110-15-6	A	21816000	22034000	22705000	9350100	10950000	9753600	18596000	18030000	17673000	ko00020,ko00190,ko00250,ko00310,ko00350,ko00360,ko00620,ko00630,ko00640,ko00650,ko00760,ko00920,ko01100,ko01110,ko01200
mws0147	117.06	59	118.063	C5H10O3	[M-H]-	β-Hydroxyisovaleric acid	Organic acids	Organic acids	625-08-1	B	60490	56964	60775	45450	50700	48803	25974	28456	38940	ko00280,ko01100
pme3096	118	74	119.022	C3H5NO4	[M-H]-	Aminomalonic acid	Organic acids	Organic acids	1068-84-4	A	846790	859490	875310	378250	400580	350070	722970	679150	686550	--
mws0671	120.07	74.1	119.058	C4H9NO3	[M+H]+	L-Homoserine*	Organic acids	Organic acids	672-15-1	A	2953500	3033000	3252600	613510	434350	714660	208830	218670	210210	ko00260,ko00270,ko00300,ko00920,ko01100,ko01110,ko01230
Lmbp000668	124.04	78.03	123.032	C6H5NO2	[M+H]+	Isonicotinic acid*	Organic acids	Organic acids	55-22-1	B	326880	274150	633860	334390	255690	484980	45636	26997	19915	--
pme1216	122.03	78	123.032	C6H5NO2	[M-H]-	2-Picolinic acid*	Organic acids	Organic acids	98-98-6	B	40901	46422	81951	57750	29092	72350	7921.2	6193.5	6693.3	ko00380,ko01100
mws0425	129.02	85	130.027	C5H6O4	[M-H]-	Citraconic acid	Organic acids	Organic acids	498-23-7	A	8416000	9537100	8710300	7338700	8468400	7843200	5171900	5530900	5723800	ko00290,ko00660,ko01100,ko01210
Zmgn000217	129.02	85.03	130.027	C5H6O4	[M-H]-	Methylenesuccinic acid	Organic acids	Organic acids	97-65-4	B	5206.4	18259	16071	17086	11383	6541.9	9230.5	12976	5766.8	ko00660,ko01100
Zmpn000638	130.05	88.04	131.069	C4H9N3O2	[M-H]-	3-Guanidinopropionic acid	Organic acids	Organic acids	353-09-3	B	5435.2	5904.3	13168	2634.2	2194.8	2200.3	1391.6	1728.9	2483.6	--
pme0274	132.1	69	131.095	C6H13NO2	[M+H]+	6-Aminocaproic acid	Organic acids	Organic acids	60-32-2	A	12346000	12950000	17557000	2638100	2002700	3795300	2475100	2199600	2406300	ko01100
mws0473	131.03	87.05	132.042	C5H8O4	[M-H]-	2-Methylsuccinic acid*	Organic acids	Organic acids	498-21-5	A	1863200	2077100	2030700	1648400	1818600	1607500	2307700	2456300	2542400	--
pme0243	131.03	87.05	132.042	C5H8O4	[M-H]-	Glutaric acid*	Organic acids	Organic acids	110-94-1	A	1823000	2194600	2014200	1509500	1789300	1544100	2351300	2271200	2274300	ko00071,ko00310,ko01100
Lmgn000160	131.05	70.03	132.053	C4H8N2O3	[M-H]-	3-Ureidopropionic Acid	Organic acids	Organic acids	462-88-4	A	1109800	1006000	1146700	525560	149020	849290	82414	48565	122700	ko00240,ko00410,ko00770,ko01100
mws0341	131.07	85	132.079	C6H12O3	[M-H]-	2-Hydroxyisocaproic acid	Organic acids	Organic acids	20312-37-2	B	31660	32667	35270	18666	24269	22482	73510	84174	133410	--
mws0275	133.01	71.01	134.022	C4H6O5	[M-H]-	L-Malic acid*	Organic acids	Organic acids	97-67-6	A	8430800	8951800	8385600	8899200	8732500	8299900	7888100	9064500	8084100	ko00020,ko00620,ko00630,ko00710,ko01100,ko01110,ko01200
Lmbn000198	133.01	71.01	134.022	C4H6O5	[M-H]-	3-Dehydro-L-Threonic Acid*	Organic acids	Organic acids	-	A	8083600	8614900	8815600	8125600	8890000	8076000	6753000	8036800	8174200	ko00053,ko01100
pme3207	141.02	59	142.027	C6H6O4	[M-H]-	Muconic acid	Organic acids	Organic acids	1119-72-8	B	19446	19147	24448	115260	113290	190600	219590	195130	228780	ko01100
mws0567	146.09	87	145.085	C5H11N3O2	[M+H]+	4-Guanidinobutyric acid	Organic acids	Organic acids	463-00-3	B	387850	332300	364940	364910	305820	511000	427210	375190	428680	ko00330,ko01100
pme2380	145.01	101	146.022	C5H6O5	[M-H]-	α-Ketoglutaric acid	Organic acids	Organic acids	328-50-7	B	2026400	1936100	1685900	1808100	2076600	1623100	2432400	2159000	2441400	ko00020,ko00040,ko00053,ko00220,ko00250,ko00300,ko00310,ko00340,ko00430,ko00630,ko00650,ko00660,ko01100,ko01110,ko01200,ko01210,ko01230
mws0208	145.05	101	146.058	C6H10O4	[M-H]-	Adipic Acid	Organic acids	Organic acids	124-04-9	A	129320	135400	98642	54311	50746	64531	43445	35809	26939	ko01100
pmb2826	147.03	87.1	148.037	C5H8O5	[M-H]-	L-Citramalic acid	Organic acids	Organic acids	6236-09-5	A	164510	190170	178150	73970	81825	46503	1141100	698950	1075900	ko00660,ko01100
pme3154	147.07	59.01	148.074	C6H12O4	[M-H]-	Mevalonic acid	Organic acids	Organic acids	150-97-0	A	793290	854870	817110	398460	373810	398750	2595300	2489000	2816900	ko00900,ko01100,ko01110
pmf0420	149.06	74.9	150.068	C9H10O2	[M-H]-	Benzyl acetate	Organic acids	Organic acids	140-11-4	B	5070	5669.8	6346.6	9045.1	8982.1	7510.4	18325	15910	10190	--
mws0639	153.02	109.03	154.027	C7H6O4	[M-H]-	2,3-Dihydroxybenzoic Acid*	Organic acids	Organic acids	303-38-8	B	225880	420400	231660	103950	103430	89404	126930	148790	108980	ko01110
Lmbn001467	158.08	116.07	159.09	C7H13NO3	[M-H]-	5-Acetamidopentanoic Acid	Organic acids	Organic acids	1072-10-2	B	21938	16462	16700	16214	13025	14530	8589.8	16703	11564	ko00310,ko01100
Lmmn001643	163.04	119.05	164.047	C9H8O3	[M-H]-	2-Hydroxycinnamic acid	Organic acids	Organic acids	583-17-5	B	272320	280670	278380	41179	32016	45500	46540	52158	97091	ko00360,ko00940,ko01100,ko01110
pme0282	165.02	77.04	166.027	C8H6O4	[M-H]-	Phthalic acid*	Organic acids	Organic acids	88-99-3	A	199820	212520	222400	244560	304770	331670	466500	505230	443970	ko01100,ko02010
mws0344	165.04	75	166.048	C5H10O6	[M-H]-	D-Xylonic acid	Organic acids	Organic acids	526-91-0	A	2410600	2391500	2228500	4303500	4003700	4864900	3896500	3762800	4018000	ko00040,ko01100
mws2125	166.98	78.7	167.982	C3H5O6P	[M-H]-	Phosphoenolpyruvate	Organic acids	Organic acids	138-08-9	B	74936	70461	78411	45656	37030	42613	25799	31123	23528	ko00010,ko00020,ko00400,ko00440,ko00620,ko00710,ko00998,ko01100,ko01110,ko01200,ko01230
pme3186	169	79	169.998	C3H7O6P	[M-H]-	DL-Glyceraldehyde-3-phosphate	Organic acids	Organic acids	591-59-3	B	45475	41237	32564	36987	39317	25639	39979	32330	50098	--
Xmbp001692	171.03	81.03	170.022	C7H6O5	[M+H]+	2,4,6-Trihydroxybenzoic acid	Organic acids	Organic acids	83-30-7	B	219480	240100	200260	98416	84588	97187	72991	69765	65584	--
Lmbn003524	171.1	99.08	172.11	C9H16O3	[M-H]-	9-Oxononanoic acid	Organic acids	Organic acids	2553-17-5	B	8898.2	13137	7940.2	8089.6	8948.6	8943.8	11440	8350.3	10118	ko00592,ko01110
pme3009	175.02	99	174.016	C6H6O6	[M+H]+	Trans-Citridic acid	Organic acids	Organic acids	4023-65-8	B	1846200	1991100	1752100	2882400	3014100	2896900	2576900	3011900	2531400	ko00660,ko01100
mws0154	173.05	93	174.053	C7H10O5	[M-H]-	Shikimic acid	Organic acids	Organic acids	138-59-0	B	142400	98737	85484	60471	58104	86148	76252	56864	95754	ko00400,ko01100,ko01110,ko01230
pmb3101	175.06	115	176.068	C7H12O5	[M-H]-	2-Isopropylmalic Acid*	Organic acids	Organic acids	49601-06-1	A	1162400	1253500	1210800	2007500	2389300	2065900	2870700	2769600	3025200	ko00290,ko00620,ko01100,ko01110,ko01210,ko01230
Zmgn001448	175.06	115.04	176.068	C7H12O5	[M-H]-	2-Propylmalic Acid*	Organic acids	Organic acids	-	A	891900	989430	907760	1648400	2135800	1662900	2480800	2367100	2590800	ko00620
mws0237	187.1	125	188.105	C9H16O4	[M-H]-	Azelaic acid	Organic acids	Organic acids	123-99-9	A	371380	422260	476280	338880	322820	360350	388220	374260	586450	--
mws0281	191.02	111.01	192.027	C6H8O7	[M-H]-	Citric Acid*	Organic acids	Organic acids	77-92-9	A	4515100	4828700	5117500	6466300	6201900	6569000	4534600	4993700	4515200	ko00020,ko00250,ko00630,ko01100,ko01110,ko01200,ko01210,ko01230
Zmyn000453	191.02	111.01	192.027	C6H8O7	[M-H]-	Isocitric Acid*	Organic acids	Organic acids	320-77-4	A	11498000	11465000	11195000	13570000	13541000	14582000	7793800	8350400	7895600	ko00020,ko00630,ko01100,ko01110,ko01200,ko01210,ko01230
mws0277	191.06	85	192.063	C7H12O6	[M-H]-	Quinic Acid	Organic acids	Organic acids	77-95-2	A	591420	550900	568750	655080	682340	656020	333930	397860	339770	ko00400,ko01100
Zmtn001464	204.03	160.04	205.038	C10H7NO4	[M-H]-	4,8-Dihydroxyquinoline-2-carboxylic acid	Organic acids	Organic acids	59-00-7	B	12279	10754	14984	9372.2	3732.6	7384.8	5210.2	5234.6	5478.7	ko00380
Lmrn003201	204.07	158.06	205.074	C11H11NO3	[M-H]-	Indole-3-lactic acid	Organic acids	Organic acids	1821-52-9	B	5489	12034	11954	22148	31253	19423	26887	28840	37016	--
Lmtn004049	263.13	204.12	264.136	C15H20O4	[M-H]-	Abscisic acid	Organic acids	Organic acids	21293-29-8	B	36922	36854	40417	58208	50220	55331	144360	145600	143730	ko00906,ko01100,ko01110,ko04075
Lmmn003323	271.23	225.22	272.235	C16H32O3	[M-H]-	2-Hydroxyhexadecanoic acid	Organic acids	Organic acids	764-67-0	B	80629	70492	382870	64653	61334	58955	60990	71496	77000	--
pmb2657	289.1	97.1	290.123	C10H18N4O6	[M-H]-	Argininosuccinic acid	Organic acids	Organic acids	2387-71-5	B	274150	318990	276110	83037	71162	67132	23605	33598	26298	ko00220,ko00250,ko01100,ko01110,ko01230
pmb0302	126.1	96	125.024	C2H8NO3P	[M+H]+	2-Aminoethylphosphonate	Lipids	Glycerol ester	2041-14-7	B	4311.5	5534.9	7214.9	4522.3	2318.8	1208.5	3340.6	4208.2	5275.4	ko00440,ko01100,ko02010
mws0752	185.15	185.16	186.162	C11H22O2	[M-H]-	Undecylic Acid	Lipids	Free fatty acids	112-37-8	A	167720	147760	163960	141370	147060	158650	132640	148460	139890	--
pmb2640	199.17	199.17	200.178	C12H24O2	[M-H]-	Dodecanoic acid (Lauric acid)	Lipids	Free fatty acids	143-07-7	A	31648	41567	33542	23889	18954	21424	48895	41495	53181	ko00061,ko01100,ko01110
Zmgn003633	211.13	183.14	212.141	C12H20O3	[M-H]-	12-Oxo-10E-Dodecenoic Acid	Lipids	Free fatty acids	65410-38-0	B	765.49	885.34	1505.8	960.69	824.03	746.18	704	595.18	1019.2	ko00592,ko01110
pmb2643	225.19	207	226.193	C14H26O2	[M-H]-	Myristoleic acid	Lipids	Free fatty acids	544-64-9	B	2879.6	2895.8	3291.3	889.27	1213.8	730.13	701.07	1270	1510.6	--
mws0119	227.2	227.2	228.209	C14H28O2	[M-H]-	Myristic Acid	Lipids	Free fatty acids	544-63-8	A	2168700	2430800	2817800	1352700	1448000	1255000	1609100	1482800	1391100	ko00061,ko01100
pme2827	239	223	240.245	C16H32O	[M-H]-	Palmitaldehyde	Lipids	Free fatty acids	629-80-1	A	44589000	43372000	43323000	46166000	43873000	36854000	49778000	49566000	49477000	ko00071
mws0359	241.22	241.22	242.225	C15H30O2	[M-H]-	Pentadecanoic Acid	Lipids	Free fatty acids	1002-84-2	A	18168	14338	22120	8093.3	9944.2	8962.3	12530	9714.1	11587	--
Lmcn009122	253.22	235.21	254.225	C16H30O2	[M-H]-	(7Z)-Hexadecenoic acid	Lipids	Free fatty acids	2416-19-5	A	2098.6	2267.4	2376.6	1115.8	1146.2	487.1	428.5	990.93	522.72	--
mws0120	258.11	104.11	257.103	C8H20NO6P	[M+H]+	Choline Alfoscerate	Lipids	PC	28319-77-9	A	1579300	1610300	1590900	846790	687360	1066300	759420	634450	581680	ko00564,ko00565
pmp001264	274.27	256.27	273.267	C16H35NO2	[M+H]+	Hexadecylsphingosine	Lipids	Sphingolipids	-	A	2502900	2549800	2510500	2594700	2872900	2344800	2897700	3009900	2940200	--
pmb1574	277.2	93	276.209	C18H28O2	[M+H]+	9,12-Octadecadien-6-Ynoic Acid	Lipids	Free fatty acids	61481-29-6	B	33614	42298	34041	37448	28341	32610	3562	5567.8	5403.8	--
pmb1650	279.2	149.4	278.225	C18H30O2	[M+H]+	Octadeca-11E,13E,15Z-trienoic acid	Lipids	Free fatty acids	25575-00-2	A	3438400	3461000	2505700	2266000	1911600	1946600	1735800	1642200	1769700	--
mws0366	277.22	277.22	278.225	C18H30O2	[M-H]-	γ-Linolenic Acid*	Lipids	Free fatty acids	506-26-3	A	1882500	1816200	2174700	2504800	2405400	2541800	3668300	3806200	3681600	ko00591,ko01040,ko01100
pmb0889	279.23	95.1	278.225	C18H30O2	[M+H]+	Punicic acid (9Z,11E,13Z-octadecatrienoic acid)	Lipids	Free fatty acids	544-72-9	B	2152900	2072400	2102000	2137600	2459500	2220200	4217900	4045500	3317900	--
mws0367	277.22	277.22	278.225	C18H30O2	[M-H]-	α-Linolenic Acid*	Lipids	Free fatty acids	463-40-1	A	2102200	2054900	2518000	2949600	2892500	2814500	4108500	3935600	4113900	ko00592,ko01040,ko01100,ko01110
mws1491	279.23	279.23	280.24	C18H32O2	[M-H]-	Linoleic acid	Lipids	Free fatty acids	60-33-3	A	581440	544640	791640	775780	956590	937900	2910200	2654100	2765800	ko00591,ko01040,ko01100
YC512118	282.28	247.24	281.272	C18H35NO	[M+H]+	Oleamide (9-Octadecenamide)	Lipids	Free fatty acids	301-02-0	A	233150	229150	279580	132720	140180	138660	93310	104970	122070	--
mws2623	281.25	281.25	282.256	C18H34O2	[M-H]-	11-Octadecanoic acid(Vaccenic acid)	Lipids	Free fatty acids	506-17-2	A	112120	84600	207410	91658	69611	113630	406130	189810	238210	--
mws0396	281.25	281.25	282.256	C18H34O2	[M-H]-	Elaidic Acid	Lipids	Free fatty acids	112-79-8	A	14996	15797	14014	19735	15248	19820	38721	21966	21718	--
Zmyn005026	283.26	283.26	284.272	C18H36O2	[M-H]-	16-Methylheptadecanoic acid	Lipids	Free fatty acids	2724-58-5	A	2784100	3967900	4778100	2673600	4525000	4773400	3999800	4636400	4457700	--
mws1489	283.26	283.26	284.272	C18H36O2	[M-H]-	Stearic Acid	Lipids	Free fatty acids	57-11-4	A	5665300	8812500	9380400	6200700	9304400	9741200	8886900	10472000	9639800	ko00061,ko01040
pmn001686	287.22	241.22	288.23	C16H32O4	[M-H]-	10,16-Dihydroxypalmitic acid	Lipids	Free fatty acids	3233-90-7	A	8433.3	11638	9594	4577.3	3058.4	3224.5	1723	1870.7	2340.6	ko00073
Zmyn004548	291.2	235.17	292.204	C18H28O3	[M-H]-	12-Oxo-phytodienoic acid	Lipids	Free fatty acids	85551-10-6	B	2109.9	2186	1812	1111.3	953.09	768.96	3170.5	1663.3	2136.4	ko00592,ko01100,ko01110
pmb2792	293.21	193.1	294.219	C18H30O3	[M-H]-	13-Hydroxy-6,9,11-octadecatrienoic acid	Lipids	Free fatty acids	74784-20-6	B	24665	25668	25793	25249	22498	19260	25225	26239	30216	--
Zmpn003368	293.21	195.14	294.219	C18H30O3	[M-H]-	13S-Hydroxy-9Z,11E,15Z-octadecatrienoic acid	Lipids	Free fatty acids	87984-82-5	B	17476	20965	22298	16979	20464	9757.2	93553	115140	69398	ko00592
pmb2787	293.21	275.1	294.219	C18H30O3	[M-H]-	9-Oxo-10E,12Z-octadecadienoic acid	Lipids	Free fatty acids	54232-59-6	B	20390	22225	18758	24476	21107	21315	39767	37749	27334	ko00591
pmb2786	293.21	235.17	294.219	C18H30O3	[M-H]-	9-Hydroxy-10,12,15-octadecatrienoic acid	Lipids	Free fatty acids	89886-42-0	B	6595.4	5211.3	6008.2	5533.1	5554.4	7572.3	7726.5	4607.7	4238.9	ko00592
Lmbn005662	295.23	171.1	296.235	C18H32O3	[M-H]-	9(10)-EpOME;(9R,10S)-(12Z)-9,10-Epoxyoctadecenoic acid*	Lipids	Free fatty acids	16833-56-0	A	30322	19715	20924	30665	23556	27558	25284	31839	26332	ko00591,ko01100
Lmbn005369	295.23	195.14	296.235	C18H32O3	[M-H]-	13(S)-HODE;13(S)-Hydroxyoctadeca-9Z,11E-dienoic acid*	Lipids	Free fatty acids	10219-69-9	A	378890	362040	381190	398250	417220	377810	1184400	1217000	893010	ko00591
Rfmb091	295.23	195.14	296.235	C18H32O3	[M-H]-	9S-Hydroxy-10E,12Z-octadecadienoic acid*	Lipids	Free fatty acids	15514-85-9	A	404490	383350	394990	462820	451240	409160	1286700	1271700	1000000	ko00591
pmb2799	295.23	195.2	296.235	C18H32O3	[M-H]-	12,13-Epoxy-9-Octadecenoic Acid*	Lipids	Free fatty acids	6799-85-5	A	48500	44840	48468	65707	50655	55093	88683	50421	60002	ko00591,ko01100
Zmyn004714	297.24	183.14	298.251	C18H34O3	[M-H]-	Ricinoleic acid	Lipids	Free fatty acids	141-22-0	B	22057	21856	25915	40916	17234	51094	159990	20674	22331	--
pmf0297	297.32	183.1	298.324	C20H42O	[M-H]-	1-Eicosanol	Lipids	Free fatty acids	629-96-9	B	18373	20870	22345	37850	18197	53292	147720	21040	21775	--
MA10012327	300.29	60.04	299.282	C18H37NO2	[M+H]+	D-Sphingosine	Lipids	Sphingolipids	123-78-4	B	22533	31744	23183	33082	32156	30337	41712	39065	41967	ko00600,ko01100
Lmqn008288	299.26	299.26	300.267	C18H36O3	[M-H]-	3-Hydroxyoctadecanoic Acid	Lipids	Free fatty acids	45261-96-9	B	107260	100890	112100	119240	106520	118530	108590	131830	125360	--
mws1349	302.31	109.2	301.298	C18H39NO2	[M+H]+	Dihydrosphingosine	Lipids	Sphingolipids	764-22-7	A	31032	28168	28281	24072	28213	22774	31217	30037	33870	ko00600,ko01100
pmn001610	307.26	307.3	308.272	C20H36O2	[M-H]-	Eicosadienoic acid	Lipids	Free fatty acids	5598-38-9	A	7082	6717.7	8987.1	6010.1	10637	8267.1	17625	21562	19796	ko01040
pmb2791	309.21	209.1	310.1	C18H30O4	[M-H]-	9-Hydroperoxy-10E,12,15Z-octadecatrienoic acid	Lipids	Free fatty acids	111004-08-1	A	19551	18008	19172	12761	14893	16217	18783	14020	17662	ko00592,ko01110
pmb2789	309	209	310.214	C18H30O4	[M-H]-	13S-Hydroperoxy-6Z,9Z,11E-octadecatrienoic acid	Lipids	Free fatty acids	121107-97-9	B	24429	25115	31189	17784	19399	21929	17815	17017	24158	--
Lmbn005287	311.22	249.22	312.23	C18H32O4	[M-H]-	7S,8S-DiHODE; (9Z,12Z)-(7S,8S)-Dihydroxyoctadeca-9,12-dienoic acid	Lipids	Free fatty acids	143288-65-7	B	17353	16757	13211	22191	24678	27400	25426	24428	27583	ko00591
pmn001689	311.22	223.17	312.23	C18H32O4	[M-H]-	9-Hydroxy-12-oxo-15(Z)-octadecenoic acid	Lipids	Free fatty acids	-	B	10606	11803	12424	12097	10544	9156.5	9892.1	12713	11798	ko00592,ko01110
pmb2804	311.1	171.3	312.23	C18H32O4	[M-H]-	13S-Hydroperoxy-9Z,11E-octadecadienoic acid	Lipids	Free fatty acids	33964-75-9	B	56410	57693	58600	57593	63654	52410	55107	56240	57801	ko00591,ko01100
Lmbn004685	311.22	223.17	312.23	C18H32O4	[M-H]-	5S,8R-DiHODE; (5S,8R,9Z,12Z)-5,8-Dihydroxyoctadeca-9,12-dienoate	Lipids	Free fatty acids	-	B	9617.4	12214	13078	10131	13422	9308.5	11730	14609	20102	ko00591
Lmbn005487	313.24	251.24	314.246	C18H34O4	[M-H]-	12,13-DHOME; (9Z)-12,13-Dihydroxyoctadec-9-enoic acid	Lipids	Free fatty acids	263399-35-5	A	11635	11674	16245	23666	28026	21269	61373	39416	59447	ko00591
pmb2221	318.3	60.1	317.293	C18H39NO3	[M+H]+	4-Hydroxysphinganine	Lipids	Sphingolipids	554-62-1	B	7289800	7474100	7299500	7243600	7623600	6946700	8866700	9301000	8791300	ko00600,ko01100
pmn001691	327.22	291.2	328.225	C18H32O5	[M-H]-	9,12,13-Trihydroxy-10,15-octadecadienoic acid	Lipids	Free fatty acids	-	A	4212.1	4556.7	8229.4	6141.9	3522.6	3781.3	7260.1	6977.2	5005.9	--
pmn001694	329.23	229.15	330.241	C18H34O5	[M-H]-	9,10,13-Trihydroxy-11-Octadecenoic Acid	Lipids	Free fatty acids	29907-57-1	A	117730	121980	147760	106510	113820	106200	185980	170330	163350	ko00591
Lmbn004240	329.23	199.13	330.241	C18H34O5	[M-H]-	9,10-Dihydroxy-12,13-epoxyoctadecanoic acid	Lipids	Free fatty acids	-	A	1797	1731.3	2409	2230.2	2185.4	1641.8	2123.6	2716.9	1616.8	ko00591
Lmbn003970	329.23	211.14	330.241	C18H34O5	[M-H]-	9,12,13-TriHOME; 9(S),12(S),13(S)-Trihydroxy-10(E)-octadecenoic acid	Lipids	Free fatty acids	97134-11-7	B	8407.3	6080	9570.2	8858	7928.7	7511.4	17057	17295	18769	ko00591
pmp001284	331.28	313.27	330.277	C19H38O4	[M+H]+	Monopalmitin	Lipids	Glycerol ester	542-44-9	B	407350	449190	445900	394210	458890	527990	521300	529550	498790	--
Lmyn007622	331.25	157.12	332.256	C18H36O5	[M-H]-	9,10,18-Trihydroxystearic acid	Lipids	Free fatty acids	496-86-6	B	12640	15187	13321	4163.2	4167.5	2823.4	1958.1	1575.3	2812	ko00073
Lmhp011388	353.27	261.22	352.261	C21H36O4	[M+H]+	2-α-Linolenoyl-glycerol	Lipids	Glycerol ester	55268-58-1	B	523800	360610	526050	747430	505080	649610	1539300	1490400	1663700	--
Lmhp011562	353.27	261.22	352.261	C21H36O4	[M+H]+	1-α-Linolenoyl-glycerol	Lipids	Glycerol ester	-	A	1052300	937690	1119200	1597900	1455500	1722300	3155600	3281600	3697100	--
Lmhp112042	355.28	263.24	354.277	C21H38O4	[M+H]+	1-Linoleoylglycerol	Lipids	Glycerol ester	2277-28-3	A	132750	126280	148210	159720	157880	185770	619200	583430	757200	--
Lmhp012042	355.28	263.24	354.277	C21H38O4	[M+H]+	2-Linoleoylglycerol	Lipids	Glycerol ester	3443-82-1	A	249220	226220	376360	275370	245920	306180	1153300	945150	1093100	--
pmb0296	357.3	265.4	356.293	C21H40O4	[M+H]+	1-Oleoyl-Sn-Glycerol	Lipids	Glycerol ester	129784-87-8	B	13428	6504.3	22741	8544.2	6412.2	6913.5	9570.3	7856.1	9297.3	--
pmb0864	426.26	285.24	425.254	C19H40NO7P	[M+H]+	LysoPE 14:0	Lipids	LPE	-	A	8106.4	12058	10225	2190.8	1942.5	1796.1	2449.5	2168	2573.2	--
Lmhp008337	426.26	285.24	425.254	C19H40NO7P	[M+H]+	LysoPE 14:0(2n isomer)	Lipids	LPE	-	A	9738.4	10871	11350	1913.7	1595.8	3622	4070	3445.8	3850.4	--
Lmhp009187	440.28	299.26	439.27	C20H42NO7P	[M+H]+	LysoPE 15:0	Lipids	LPE	-	A	27923	24201	39706	5654.6	6277.9	4328.5	12070	9916.7	11558	--
Lmhp008885	440.28	299.26	439.27	C20H42NO7P	[M+H]+	LysoPE 15:0(2n isomer)	Lipids	LPE	-	A	29745	28064	42029	5988.9	5428.8	5645	12166	14324	11515	--
Lmhp009034	452.28	311.26	451.27	C21H42NO7P	[M+H]+	LysoPE 16:1	Lipids	LPE	-	A	3322.2	5186.9	4658.3	7057	6078.9	7307.9	6977.2	6620.3	8224.3	--
Lmhp008763	452.28	311.26	451.27	C21H42NO7P	[M+H]+	LysoPE 16:1(2n isomer)	Lipids	LPE	-	A	4649.7	3794	6719.6	6087.1	7527.6	7454	7140.1	5124.1	8588.2	--
pmd0160	454.29	313.27	453.286	C21H44NO7P	[M+H]+	LysoPE 16:0(2n isomer)	Lipids	LPE	-	A	36979	39625	64432	29824	31206	39282	57441	47828	99709	--
pmb0876	454.29	313.27	453.286	C21H44NO7P	[M+H]+	LysoPE 16:0	Lipids	LPE	53862-35-4	A	2483300	2664000	3043800	539460	411520	775350	852850	889400	1132600	--
Lmhp009769	466.29	325.27	465.286	C22H44NO7P	[M+H]+	LysoPE 17:1	Lipids	LPE	-	A	4687.9	6132.6	6592	1273.3	1935.4	1249.6	1811.9	2001.6	1001.8	--
pmd0130	468.31	184.07	467.301	C22H46NO7P	[M+H]+	LysoPC 14:0	Lipids	LPC	20559-16-4	A	22711	25611	30181	6574.5	4556.1	15580	13393	10441	13902	--
Lmhp008589	476.28	335.26	475.27	C23H42NO7P	[M+H]+	LysoPE 18:3(2n isomer)	Lipids	LPE	-	A	1642600	2411400	2139300	2528100	2311300	2622100	1061400	938610	1102100	--
Lmhp008801	476.28	335.26	475.27	C23H42NO7P	[M+H]+	LysoPE 18:3	Lipids	LPE	-	A	491510	510660	495600	54996	61666	64348	107170	112150	112430	--
pmb0881	478.29	337.27	477.286	C23H44NO7P	[M+H]+	LysoPE 18:2	Lipids	LPE	-	A	2399200	2803300	2648100	423960	303630	512290	717420	643630	680700	--
pmb0874	478.29	337.27	477.286	C23H44NO7P	[M+H]+	LysoPE 18:2(2n isomer)	Lipids	LPE	-	A	9560400	12055000	10885000	10675000	8847200	10969000	10131000	8336200	9360600	--
mws0289	480.31	339.29	479.301	C23H46NO7P	[M+H]+	LysoPE 18:1	Lipids	LPE	89576-29-4	A	469730	436730	659010	275450	48906	297980	121710	81453	125690	--
pmb2260	480.31	184.07	479.301	C23H46NO7P	[M+H]+	LysoPC 15:1	Lipids	LPC	-	B	22781	21603	25725	6443.9	4947.4	6881.2	6927.5	8250.9	7413.2	--
pmb0856	480.31	339.29	479.301	C23H46NO7P	[M+H]+	LysoPE 18:1(2n isomer)	Lipids	LPE	-	A	878550	743950	1765100	233060	133160	319970	175540	81228	101110	--
pmb0880	482.32	341.31	481.317	C23H48NO7P	[M+H]+	LysoPE 18:0(2n isomer)	Lipids	LPE	-	A	8485.6	4749.1	9077.9	4878.2	721.71	4835	2001.7	802.67	1830.4	--
pmb2319	482.32	184.07	481.317	C23H48NO7P	[M+H]+	LysoPC 15:0	Lipids	LPC	108273-89-8	A	54601	47582	69169	12221	7741.3	13395	21587	20222	25242	--
Lmhp009129	482.32	184.07	481.317	C23H48NO7P	[M+H]+	LysoPC 15:0(2n isomer)	Lipids	LPC	-	A	3236	2008.3	4578.3	4828.8	4219.8	3636.5	3248.7	4162.5	4988.9	--
pmb0883	482.32	341.31	481.317	C23H48NO7P	[M+H]+	LysoPE 18:0	Lipids	LPE	69747-55-3	A	96614	79241	95896	29532	16300	27225	61386	62658	110480	--
Hmyn007081	481.25	245.04	482.262	C22H43O9P	[M-H]-	LysoPG 16:1	Lipids	Glycerol ester	-	B	6075.4	9544.3	7612.4	3600.2	1802.8	2836	2438.2	3399.5	3420.6	--
Hmyn007168	483.27	255.23	484.278	C22H45O9P	[M-H]-	LysoPG 16:0	Lipids	Glycerol ester	-	B	458800	572710	501950	313260	255000	264000	177890	160510	189230	--
Lmhp008833	494.32	184.07	493.317	C24H48NO7P	[M+H]+	LysoPC 16:1(2n isomer)	Lipids	LPC	-	A	25282	36293	34205	49618	50842	63246	31038	25476	31654	--
pmp001270	494.32	184.07	493.317	C24H48NO7P	[M+H]+	LysoPC 16:1	Lipids	LPC	76790-27-7	A	28094	38210	32802	62289	43262	67964	33349	23615	32370	--
pmb0855	496.34	184.07	495.332	C24H50NO7P	[M+H]+	LysoPC 16:0	Lipids	LPC	17364-16-8	A	3889000	4259000	4308600	1148500	539200	1746800	1726200	1543600	2629700	--
pmd0132	496.34	184.07	495.332	C24H50NO7P	[M+H]+	LysoPC 16:0(2n isomer)	Lipids	LPC	-	A	127690	151970	171260	126010	93301	156390	136710	126200	309480	--
Lmhp009802	504.31	363.29	503.301	C25H46NO7P	[M+H]+	LysoPE 20:3(2n isomer)	Lipids	LPE	-	A	23605	31480	24917	781.23	1440.4	1813.8	2392.8	2267.5	2534.6	--
Lmhp010040	504.31	363.29	503.301	C25H46NO7P	[M+H]+	LysoPE 20:3	Lipids	LPE	-	A	23954	29890	25834	1518.3	1938.2	1488.1	1622.2	2014.5	3132.8	--
Lmhp010757	506.32	365.31	505.317	C25H48NO7P	[M+H]+	LysoPE 20:2	Lipids	LPE	-	A	47155	56985	47620	3942.6	4896.2	6451.7	3946.2	4149.6	4546.3	--
Lmhp008718	506.32	184.07	505.317	C25H48NO7P	[M+H]+	LysoPC 17:2	Lipids	LPC	-	A	12654	16100	13409	35013	27637	34892	40792	36972	41489	--
Lmhp010514	506.32	365.31	505.317	C25H48NO7P	[M+H]+	LysoPE 20:2(2n isomer)	Lipids	LPE	-	A	44181	58504	43756	3974.4	4673.3	4917.8	4906.5	3770.7	3449.4	--
Lmhp009590	508.34	184.07	507.332	C25H50NO7P	[M+H]+	LysoPC 17:1	Lipids	LPC	-	B	47950	68536	59043	47983	40558	58582	14846	14689	16952	--
Lmhp010515	510.36	184.07	509.348	C25H52NO7P	[M+H]+	LysoPC 17:0(2n isomer)	Lipids	LPC	-	B	3406.5	3049.1	3417.6	2614.2	789.83	2848.4	3074.8	2806.6	10652	--
pmb2406	510.36	184.07	509.348	C25H52NO7P	[M+H]+	LysoPC 17:0	Lipids	LPC	50930-23-9	B	49307	50091	57482	18583	9322.7	22326	35433	39701	57788	--
Lmhp009526	515.32	261.22	514.314	C27H46O9	[M+H]+	2-α-Linolenoyl-glycerol-1-O-glucoside	Lipids	Glycerol ester	-	B	7903.5	11206	11414	7383.6	4106.2	5887.8	3595	3426.8	6211.4	--
Lmhp010573	517.34	263.24	516.33	C27H48O9	[M+H]+	1-Linoleoylglycerol-3-O-glucoside	Lipids	Glycerol ester	-	B	9	9	9	9	9	9	35204	25233	177800	--
pmb0865	518.32	184.07	517.317	C26H48NO7P	[M+H]+	LysoPC 18:3(2n isomer)	Lipids	LPC	-	A	1522000	1769100	1493600	175730	194490	208290	363870	391220	492320	--
pmb0854	518.32	184.07	517.317	C26H48NO7P	[M+H]+	LysoPC 18:3	Lipids	LPC	-	A	1463800	1758700	1569600	169580	204530	206480	391290	377740	477050	--
pmp001251	520.34	184.07	519.332	C26H50NO7P	[M+H]+	LysoPC 18:2(2n isomer)	Lipids	LPC	-	A	14443000	18346000	15175000	17355000	13761000	18442000	19391000	16875000	20307000	--
pmp001273	520.34	184.07	519.332	C26H50NO7P	[M+H]+	LysoPC 18:2	Lipids	LPC	-	A	4529300	5376400	4831500	1917400	530380	2879500	2096600	1740100	2268700	--
Lmqn008024	520.27	153	521.275	C24H44NO9P	[M-H]-	PS(18:2)	Lipids	Glycerol ester	-	B	31996	43901	37334	56341	52738	54534	66803	66948	67590	--
pmp001281	522.36	184.07	521.348	C26H52NO7P	[M+H]+	LysoPC 18:1	Lipids	LPC	-	A	1429200	1501800	2301200	2347600	214840	3170700	696980	274930	601250	--
Lmhp010190	522.36	184.07	521.348	C26H52NO7P	[M+H]+	LysoPC 18:1(2n isomer)	Lipids	LPC	-	A	3746800	4377400	5509900	1972200	973120	2500300	1095300	545330	785330	--
mws0126	524.37	184.07	523.364	C26H54NO7P	[M+H]+	LysoPC 18:0	Lipids	LPC	19420-57-6	A	199500	250740	244580	91787	45817	99312	179050	162500	404890	--
pmd0136	524.37	184.07	523.364	C26H54NO7P	[M+H]+	LysoPC 18:0(2n isomer)	Lipids	LPC	-	A	8406.8	10866	15710	13735	6171.4	11450	25754	16584	82633	--
Lmhp007598	534.36	184.07	533.348	C27H52NO7P	[M+H]+	LysoPC 19:2(2n isomer)	Lipids	LPC	-	B	3880.3	2886.5	5441.6	1782.4	1847.7	1989.4	4629.9	2892.5	11270	--
Lmhp010908	536.37	184.07	535.364	C27H54NO7P	[M+H]+	LysoPC 19:1	Lipids	LPC	-	B	2638.4	3168.3	3098.5	2564.4	1693.5	3850.1	2764.3	1806.7	2846.5	--
pmb2228	538.39	184.07	537.379	C27H56NO7P	[M+H]+	LysoPC 19:0	Lipids	LPC	108273-88-7	B	2420.9	1540.7	4237	1481.5	426.1	1845.9	1780.8	2838.6	4741.9	--
Lmhp009890	546.36	184.07	545.348	C28H52NO7P	[M+H]+	LysoPC 20:3	Lipids	LPC	1199257-41-4	B	60633	74825	66493	4763.5	6801	5941.6	4219	5528.6	7364.5	--
pmd0146	548.37	184.07	547.364	C28H54NO7P	[M+H]+	LysoPC 20:2(2n isomer)	Lipids	LPC	-	B	172280	191650	169360	19920	23158	24481	16782	20155	25060	--
pmd0147	548.37	184.07	547.364	C28H54NO7P	[M+H]+	LysoPC 20:2	Lipids	LPC	-	B	164010	178420	163040	19503	21979	27679	18680	16578	26553	--
Lmhp011549	550.39	184.07	549.379	C28H56NO7P	[M+H]+	LysoPC 20:1	Lipids	LPC	-	B	28561	30209	32316	6043.1	2914.3	16512	3326.8	1690.9	3521.4	--
Hmyp007792	636.41	495.4	635.414	C32H62NO9P	[M+H]+	PE(oxo-11:0/16:0)	Lipids	Glycerol ester	-	A	370530	143290	98553	17174	19359	20037	1985.9	2327.9	1881.1	--
Lmhp008513	677.37	261.22	676.367	C33H56O14	[M+H]+	2-α-Linolenoyl-glycerol-1,3-di-O-glucoside	Lipids	Glycerol ester	-	A	14162	21245	21242	11712	14493	14035	4966.6	4620.7	6046.5	--
pmp001276	677.37	677.37	676.367	C33H56O14	[M+H]+	1-Linolenoyl-rac-glycerol-diglucoside	Lipids	Free fatty acids	-	B	74436	63130	79062	94639	115170	84249	342020	279540	349200	--
Lmhp009190	679.39	263.24	678.383	C33H58O14	[M+H]+	2-Linoleoylglycerol-1,3-di-O-glucoside	Lipids	Glycerol ester	-	B	5125.3	3479.1	8245.6	11225	15786	10337	10999	8546.6	12620	--

## Sheet: Table S3
Table S3 The identified differentially accumulated metabolites in comparison I (PS5_vs_PS1)
Metabolite_ID	KEGG_C_ID	Metabolites name	Mode	T_test_pvalue	Fold Change	PLS-DA-VIP	Status
Hmln000297	C00137	Others;Saccharides and Alcohols;Inositol*	Negative	0.00207497	3.64858	1.25011	up
Lmbn001930	C06202	Phenolic acids;Phenolic acids;2-Hydroxybenzaldehyde (Salicylaldehyde)	Negative	0.0395765	1.58519	1.16352	up
Lmbn005287	C07354	Lipids;Free fatty acids;7S,8S-DiHODE; (9Z,12Z)-(7S,8S)-Dihydroxyoctadeca-9,12-dienoic acid	Negative	0.0112965	1.56751	1.1522	up
Lmbn005487	C14829	Lipids;Free fatty acids;12,13-DHOME; (9Z)-12,13-Dihydroxyoctadec-9-enoic acid	Negative	0.0123883	1.8481	1.15187	up
Lmbp002255	C09266	Lignans and Coumarins;Coumarins;Fraxetin-8-O-glucoside (Fraxin)	Positive	0.00678967	2.83838	1.18902	up
Lmgn000188	C00256	Organic acids;Organic acids;D-Lactic Acid	Negative	0.0478636	2.24322	1.12552	up
Lmgn000219	C00232	Organic acids;Organic acids;Succinic semialdehyde	Negative	0.0209252	4.0556	1.19696	up
Lmgn002253	--	Phenolic acids;Phenolic acids;Syringoylcaffeoylquinic acid-D-glucose	Negative	0.0125961	1.56529	1.1671	up
Lmhp008718	--	Lipids;LPC;LysoPC 17:2	Positive	0.00865468	2.31043	1.1909	up
Lmhp008833	--	Lipids;LPC;LysoPC 16:1(2n isomer)	Positive	0.0166706	1.70772	1.11638	up
Lmhp009034	--	Lipids;LPE;LysoPE 16:1	Positive	0.0280433	1.55277	1.08714	up
Lmhp009190	--	Lipids;Glycerol ester;2-Linoleoylglycerol-1,3-di-O-glucoside	Positive	0.0383875	2.21234	1.04096	up
Lmhp011562	--	Lipids;Glycerol ester;1-伪-Linolenoyl-glycerol	Positive	0.0052421	1.53797	1.18331	up
Lmmn002179	--	Phenolic acids;Phenolic acids;Methyl salicylate-2-O-glucoside	Negative	0.00152218	1.59836	1.23335	up
Lmmn002274	--	Lignans and Coumarins;Lignans;Isolariciresinol-9'-O-glucoside	Negative	0.014949	2.3432	1.20702	up
Lmrn003201	C02043	Organic acids;Organic acids;Indole-3-lactic acid	Negative	0.0360678	2.46863	1.08854	up
Lmsn000363	--	Phenolic acids;Phenolic acids;Raspberryketone glucoside	Negative	0.0263861	4.46825	1.18902	up
Lmsn000381	C01971	Others;Saccharides and Alcohols;D-Maltose*	Negative	0.0404192	3.46212	1.14481	up
Lmsn009900	--	Terpenoids;Triterpene;1尾-Hydroxy-2-oxopomolic acid	Negative	0.0198552	96.963	1.21159	up
Lmyn002403	--	Phenolic acids;Phenolic acids;Mandelic acid-尾-glucoside	Negative	0.000719797	1.71501	1.23742	up
Lmyp004022	--	Flavonoids;Flavonoid;Kaempferol-3-O-(2''-galloyl)glucoside	Positive	0.0445897	911.852	1.13832	up
MA10107783	C20772	Phenolic acids;Phenolic acids;3-[(1-Carboxyvinyl)oxy]benzoic acid	Negative	0.0235508	3.45531	1.1678	up
mws0049	C12127	Flavonoids;Flavanols;Gallocatechin	Positive	0.0238039	2.10849	1.17218	up
mws0219	C00049	Amino acids and derivatives;Amino acids and derivatives;L-Aspartic Acid	Negative	0.039892	2.01501	1.16459	up
mws0264	C01083	Others;Saccharides and Alcohols;D-Trehalose*	Negative	0.0181218	2.27598	1.20519	up
mws0344	C00502	Organic acids;Organic acids;D-Xylonic acid	Negative	0.0117156	1.87198	1.22137	up
mws1155	C00392	Others;Saccharides and Alcohols;D-Mannitol*	Negative	0.00107049	1.61677	1.24733	up
mws1164	C05003	Others;Saccharides and Alcohols;D-Fructose*	Negative	0.00171018	3.35252	1.2484	up
mws1499	C00216	Others;Saccharides and Alcohols;D-Arabinose	Negative	0.00096206	3.2186	1.24105	up
mws1595	C01018	Others;Saccharides and Alcohols;D-Fucose	Negative	0.0170148	6.30496	1.21688	up
mws4134	C00127	Amino acids and derivatives;Amino acids and derivatives;Oxiglutatione	Negative	0.0086837	1.7502	1.16267	up
mws4170	C00031	Others;Saccharides and Alcohols;D-Glucose*	Negative	0.000577292	3.67305	1.25192	up
mws4175	C02670	Others;Saccharides and Alcohols;D-Glucurono-6,3-lactone	Negative	0.0104395	2.05341	1.15356	up
mws5038	C01742	Others;Saccharides and Alcohols;Isomaltulose*	Negative	0.00312189	2.87081	1.20193	up
mws5040	C19636	Others;Saccharides and Alcohols;Turanose	Positive	0.0397226	2.30713	1.07693	up
pma0680	--	Alkaloids;Phenolamine;N1-Caffeoyl-N10-Feruloylspermidine	Positive	0.00251271	3.60226	1.22776	up
pma6625	--	Others;Stilbene;E-3,4,5'-Trihydroxy-3'-glucosylstilbene	Negative	0.00645946	2.19214	1.18018	up
pmb0108	--	Phenolic acids;Phenolic acids;Feruloyl syringic acid	Positive	0.00104751	2.09476	1.2277	up
pmb0504	--	Alkaloids;Phenolamine;N-(4'-O-glycosyl)-feruloyl agmatine	Positive	0.0125639	1.90977	1.18632	up
pmb0550	C08604	Flavonoids;Anthocyanins;Cyanidin-3-O-glucoside (Kuromanin)*	Positive	0.0125771	2.10141	1.20479	up
pmb0764	C04294	Others;Others;4-Methyl-5-thiazoleethanol	Positive	0.00117843	1.91904	1.216	up
pmb0964	--	Nucleotides and derivatives;Nucleotides and derivatives;Isopentenyladenine-7-N-glucoside	Positive	0.000135056	2.64854	1.23524	up
pmb1283	--	Amino acids and derivatives;Amino acids and derivatives;L-Glutaminyl-L-valyl-L-valyl-L-cysteine	Positive	0.00178356	2.76347	1.20529	up
pmb2855	--	Amino acids and derivatives;Amino acids and derivatives;L-Glutamine-O-glycoside	Negative	0.0253468	2.797	1.17809	up
pmb3066	--	Phenolic acids;Phenolic acids;5-O-p-Coumaroylshikimic acid O-glucoside	Negative	0.0201777	3.02739	1.15665	up
pmb3101	C02504	Organic acids;Organic acids;2-Isopropylmalic Acid*	Negative	0.0120085	1.78729	1.22094	up
pmc0066	C06196	Nucleotides and derivatives;Nucleotides and derivatives;2'-Deoxyinosine-5'-monophosphate	Positive	0.0163597	16.5308	1.19747	up
pme0519	C00089	Others;Saccharides and Alcohols;D-Sucrose*	Negative	0.011611	2.92071	1.19956	up
pme1021	C00198	Others;Saccharides and Alcohols;D-Glucono-1,5-lactone	Negative	0.0145355	4.72746	1.20057	up
pme1137	C01020	Alkaloids;Alkaloids;6-Hydroxynicotinic acid	Positive	0.00659142	2.49581	1.2118	up
pme1730	--	Organic acids;Organic acids;D-Erythronolactone	Negative	0.0498832	3.31384	1.134	up
pme2237	C01697	Others;Saccharides and Alcohols;Dulcitol*	Negative	0.000675747	1.71381	1.23973	up
pme2529	C07326	Others;Saccharides and Alcohols;1,5-Anhydro-D-glucitol	Negative	0.00104967	2.23248	1.25586	up
pme2828	C00870	Phenolic acids;Phenolic acids;4-Nitrophenol	Positive	4.97677e-05	1.65369	1.2317	up
pme3009	C02341	Organic acids;Organic acids;Trans-Citridic acid	Positive	0.000652782	1.57245	1.22318	up
pme3207	C02480	Organic acids;Organic acids;Muconic acid	Negative	0.0431794	6.66137	1.15628	up
pmf0027	C08647	Flavonoids;Anthocyanins;Cyanidin-3-O-galactoside*	Positive	0.00775192	2.01886	1.20569	up
pmf0138	C00159	Others;Saccharides and Alcohols;D-Mannose*	Negative	0.00262107	3.47987	1.25256	up
pmf0139	C00124	Others;Saccharides and Alcohols;D-Galactose*	Negative	0.00017662	3.69622	1.25625	up
pmn001415	--	Flavonoids;Flavanols;Catechin-(7,8-bc)-4尾-(3,4-dihydroxyphenyl)-dihydro-2-(3H)-one	Negative	0.00498369	2.84815	1.21949	up
pmn001547	--	Phenolic acids;Phenolic acids;3-Hydroxy-5-Methylphenol-1-O-(6'-Digalloyl)Glucoside	Negative	0.00712649	2.50279	1.22246	up
pmn001687	--	Phenolic acids;Phenolic acids;Cis-Coutaric acid	Negative	0.0332771	2.09307	1.07487	up
pmp000309	--	Others;Others;Cimifugin-7-O-glucoside	Positive	0.00179609	2.71731	1.20563	up
pmp001086	C11101	Phenolic acids;Phenolic acids;5-Hydroxymethylfurfural	Positive	0.00683335	2.76757	1.21349	up
Zmgn001448	C05994	Organic acids;Organic acids;2-Propylmalic Acid*	Negative	0.0282352	1.95411	1.18121	up
Zmhn001793	--	Phenolic acids;Phenolic acids;6-O-Caffeoyl-D-glucose*	Negative	0.000209116	1.77524	1.25191	up
Zmhn002227	C02919	Phenolic acids;Phenolic acids;4-O-Glucosyl-sinapate	Negative	0.0461987	1.68585	1.09495	up
Zmhn002334	--	Phenolic acids;Phenolic acids;6-O-Feruloyl-D-glucose	Negative	0.0147531	1.57944	1.13813	up
Zmhn002764	--	Phenolic acids;Phenolic acids;4-O-(6'-O-Glucosylcaffeoyl)-3,4-dihydroxybenzoic acid	Negative	0.00642121	2.63505	1.18426	up
HJAP064	--	Flavonoids;Flavonoid;Isorhamnetin-3-O-(6''-malonylglucoside)	Positive	8.22159e-05	0.288321	1.2281	down
HJAP104	C00261	Phenolic acids;Phenolic acids;Benzaldehyde	Positive	0.00298316	0.649561	1.18629	down
HJAP154	--	Flavonoids;Flavonols;Galloylisorhamnetin	Positive	0.0178274	0.45191	1.10543	down
HJKP000649	C15561	Alkaloids;Alkaloids;N-benzylformamide	Positive	0.0272505	0.239677	1.16363	down
HJN087	--	Flavonoids;Flavonoid;Naringenin-4'-O-glucoside*	Negative	0.0014221	0.105796	1.25195	down
HJN106	--	Terpenoids;Triterpene;Ceanothic acid	Negative	0.000347607	0.558611	1.24726	down
Hmbp001276	--	Phenolic acids;Phenolic acids;Gallacetophenone	Positive	0.00155689	0.284758	1.20804	down
Hmbp006861	--	Phenolic acids;Phenolic acids;1,2-O-Diferuloylglycerol	Positive	0.00400172	0.00189208	1.22721	down
Hmcp002316	--	Flavonoids;Flavonols;Isorhamnetin-3-O-arabinoside	Positive	0.00598624	0.401855	1.1966	down
Hmgn001653	C16700	Phenolic acids;Phenolic acids;Protocatechualdehyde	Negative	0.00922332	0.000200893	1.23688	down
Hmln000659	--	Tannins;Tannin;3-O-Galloyl-D-glucose	Negative	0.000156958	0.450678	1.24814	down
Hmln002189	--	Flavonoids;Flavonols;Quercetin-3-O-(6''-malonyl)galactoside*	Negative	0.0425795	0.549784	1.0991	down
Hmln002806	C10434	Phenolic acids;Phenolic acids;5-O-Caffeoylshikimic acid	Negative	0.0211414	0.472514	1.12621	down
Hmln003405	--	Tannins;Tannin;Ellagic acid-4-O-rhamnoside	Negative	0.0159461	0.399189	1.21626	down
Hmpp003270	--	Flavonoids;Flavonoid;Luteolin-4'-O-glucoside*	Positive	0.0169977	0.654902	1.11744	down
Hmsn002272	--	Phenolic acids;Phenolic acids;Demethyl coniferin	Negative	3.33141e-05	0.153339	1.25683	down
Hmyn007081	--	Lipids;Glycerol ester;LysoPG 16:1	Negative	0.0212418	0.354714	1.14813	down
Hmyn007168	--	Lipids;Glycerol ester;LysoPG 16:0	Negative	0.00784407	0.542373	1.19877	down
Lmbp002336	--	Flavonoids;Flavonols;Quercetin-3-O-(2''-O-rhamnosyl)galactoside	Positive	0.0465146	0.557485	1.12099	down
Lmcn009122	--	Lipids;Free fatty acids;(7Z)-Hexadecenoic acid	Negative	0.0158873	0.408444	1.19039	down
Lmdp003286	--	Flavonoids;Flavonols;Isohyperoside	Positive	0.00606426	0.659332	1.16358	down
Lmdp003509	--	Flavonoids;Flavonols;Quercetin-3-O-xyloside (Reynoutrin)*	Positive	0.0196482	0.536226	1.16336	down
Lmdp004267	--	Flavonoids;Flavonols;Quercetin-3-O-(6''-p-Coumaroyl)glucoside	Positive	0.000809831	0.51634	1.20995	down
Lmdp004892	--	Flavonoids;Flavonols;Kaempferol-3-O-(6''-malonyl)galactoside*	Positive	0.0334796	0.284376	1.13066	down
Lmfn003630	--	Flavonoids;Flavonols;Myricetin-3-O-xyloside	Negative	0.00156225	0.334119	1.22793	down
Lmgn001670	C00805	Phenolic acids;Phenolic acids;Salicylic acid	Negative	0.0116227	0.204376	1.22462	down
Lmgp003270	--	Lignans and Coumarins;Coumarins;Scopoletin-7-O-glucuronide	Positive	0.00221163	0.130933	1.23194	down
Lmhn002321	--	Phenolic acids;Phenolic acids;Vnilloylcaffeoyltartaric acid	Negative	1.21285e-05	0.267459	1.25625	down
Lmhn002926	--	Phenolic acids;Phenolic acids;p-Coumaroylmalic acid	Negative	0.0173116	0.485386	1.20546	down
Lmhn003799	--	Phenolic acids;Phenolic acids;Feruloylferuloyltartaric acid	Negative	0.00759637	0.387697	1.23913	down
Lmhp002001	--	Amino acids and derivatives;Amino acids and derivatives;L-Valyl-L-Phenylalanine	Positive	0.0440307	0.321823	1.0273	down
Lmhp008337	--	Lipids;LPE;LysoPE 14:0(2n isomer)	Positive	0.000639486	0.222534	1.21481	down
Lmhp008801	--	Lipids;LPE;LysoPE 18:3	Positive	1.04976e-05	0.120747	1.23757	down
Lmhp008885	--	Lipids;LPE;LysoPE 15:0(2n isomer)	Positive	0.0242972	0.171042	1.17979	down
Lmhp009187	--	Lipids;LPE;LysoPE 15:0	Positive	0.0311594	0.177124	1.16014	down
Lmhp009526	--	Lipids;Glycerol ester;2-伪-Linolenoyl-glycerol-1-O-glucoside	Positive	0.0432086	0.569836	1.02722	down
Lmhp009769	--	Lipids;LPE;LysoPE 17:1	Positive	0.00921471	0.256175	1.18975	down
Lmhp009802	--	Lipids;LPE;LysoPE 20:3(2n isomer)	Positive	0.00843191	0.0503875	1.21673	down
Lmhp009890	--	Lipids;LPC;LysoPC 20:3	Positive	0.00384881	0.0866766	1.22735	down
Lmhp010040	--	Lipids;LPE;LysoPE 20:3	Positive	0.00464174	0.0621079	1.22676	down
Lmhp010190	--	Lipids;LPC;LysoPC 18:1(2n isomer)	Positive	0.016681	0.399047	1.11159	down
Lmhp010514	--	Lipids;LPE;LysoPE 20:2(2n isomer)	Positive	0.0114815	0.0925597	1.21194	down
Lmhp010757	--	Lipids;LPE;LysoPE 20:2	Positive	0.00344471	0.100725	1.22646	down
Lmhp011549	--	Lipids;LPC;LysoPC 20:1	Positive	0.0271436	0.279363	1.1537	down
Lmjp002596	C12637	Flavonoids;Flavonols;Quercetin-3-O-sambubioside*	Positive	0.0142205	0.296607	1.14163	down
Lmjp003731	--	Phenolic acids;Phenolic acids;3,4-O-Dicaffeoylquinic Acid Methyl Ester*	Positive	0.00097115	0.366152	1.2084	down
Lmjp003822	--	Phenolic acids;Phenolic acids;3,5-O-Dicaffeoylquinic Acid Methyl Ester*	Positive	0.00353882	0.350477	1.17683	down
Lmlp006175	C16406	Flavonoids;Chalcones;Isosalipurposide (Phlorizin Chalcone)	Positive	5.39502e-05	0.112041	1.23647	down
Lmlp007435	--	Flavonoids;Chalcones;Isosalipurposide-6''-O-p-coumaric acid	Positive	0.0165589	0.547662	1.10731	down
Lmmn000774	--	Phenolic acids;Phenolic acids;Dihydrocaffeoylglucose	Negative	0.000109813	0.548673	1.25393	down
Lmmn001643	C01772	Organic acids;Organic acids;2-Hydroxycinnamic acid	Negative	4.38657e-06	0.14284	1.25881	down
Lmmn003663	--	Phenolic acids;Phenolic acids;5-Glucosyloxy-2-Hydroxybenzoic acid methyl ester	Negative	0.0140408	0.619517	1.14148	down
Lmmn004625	--	Flavonoids;Flavonols;Dihydrokaempferol-7-O-glucoside	Negative	0.0112055	0.498118	1.20618	down
Lmmp003042	--	Phenolic acids;Phenolic acids;Protocatechuic Acid Methyl Ester	Positive	0.000828763	0.595692	1.21951	down
Lmmp003306	--	Flavonoids;Flavonols;Quercetin-3-O-xylosyl(1鈫?)arabinoside	Positive	0.00221575	0.370845	1.19594	down
Lmmp003783	--	Flavonoids;Flavonols;Quercetin-3-O-glucuronide	Positive	0.0197687	0.488143	1.13046	down
Lmmp003817	--	Flavonoids;Flavonols;Kaempferol-3-O-(6''-malonyl)glucoside*	Positive	0.0280267	0.199848	1.15924	down
Lmqn000432	--	Others;Saccharides and Alcohols;1-(sn-Glycero-3-phospho)-1D-myo-inositol	Negative	0.00693603	0.162967	1.22407	down
Lmqp000873	C19524	Organic acids;Organic acids;Succinic anhydride	Positive	0.000241368	0.384825	1.23215	down
Lmqp012453	--	Terpenoids;Triterpene;Ursolaldehyde	Positive	0.000961	0.50598	1.22651	down
Lmsn002887	--	Phenolic acids;Phenolic acids;1-O-Caffeoyl xylose	Negative	0.00197421	0.645083	1.2357	down
Lmsn006839	--	Terpenoids;Triterpene;2伪,3尾,19伪,23,24-Pentahydroxyolean-12-en-28-oic acid-28-O-glucoside	Negative	0.000669344	0.332111	1.23507	down
Lmsn012480	--	Terpenoids;Triterpene;Fupenzic acid	Negative	0.0451233	0.596694	1.10473	down
Lmsn013282	--	Terpenoids;Triterpene;Pomonic Acid	Negative	0.0139978	0.278072	1.20335	down
Lmsp010222	--	Terpenoids;Triterpene;Rubuminatus A	Positive	0.00586607	0.440585	1.22275	down
Lmtn002565	C20470	Phenolic acids;Phenolic acids;1-O-Vanilloyl-D-Glucose	Negative	0.031541	0.571844	1.0951	down
Lmtn002796	--	Flavonoids;Flavonoid;Aromadendrin-7-O-glucoside	Negative	0.0197207	0.553025	1.20754	down
Lmtn003441	--	Phenolic acids;Phenolic acids;2-Acetyl-3-hydroxyphenyl-1-O-glucoside	Negative	0.0391002	0.300758	1.13485	down
Lmtp003677	C12667	Flavonoids;Flavonols;Quercetin-3-O-sophoroside (Baimaside)	Positive	0.0285129	0.48056	1.15606	down
Lmtp004044	--	Flavonoids;Flavonols;Quercetin-3-O-apiosyl(1鈫?)galactoside*	Positive	0.0405831	0.322657	1.1385	down
Lmyn006227	C10044	Flavonoids;Flavonoid;Galangin (3,5,7-Trihydroxyflavone)	Negative	0.0110663	0.207729	1.22511	down
Lmyn007622	C19621	Lipids;Free fatty acids;9,10,18-Trihydroxystearic acid	Negative	0.0011513	0.27129	1.23997	down
Lmyp004052	--	Flavonoids;Flavonols;Quercetin-3-O-(6''-p-Coumaroyl)galactoside	Positive	0.0164866	0.332319	1.19114	down
Lmyp004617	--	Flavonoids;Flavonoid;Pinocembrin-7-O-glucoside (Pinocembroside)	Positive	0.0274549	0.511478	1.10621	down
ML10171848	C00652	Others;Saccharides and Alcohols;D-Arabinono-1,4-lactone	Negative	0.00168146	0.492669	1.24259	down
mws0001	C00152	Amino acids and derivatives;Amino acids and derivatives;L-Asparagine	Positive	0.0072688	0.196108	1.20285	down
mws0009	C02666	Phenolic acids;Phenolic acids;Coniferaldehyde	Positive	0.0070616	0.292387	1.18855	down
mws0011	C01533	Phenolic acids;Phenolic acids;Syringin	Negative	0.0159217	0.371751	1.21009	down
mws0014	C01494	Phenolic acids;Phenolic acids;Ferulic acid	Negative	0.0424304	0.453859	1.13546	down
mws0044	C01617	Flavonoids;Dihydroflavonol;Dihydroquercetin(Taxifolin)	Negative	0.000521695	0.0355882	1.2581	down
mws0054	C06562	Flavonoids;Flavanols;Catechin	Negative	0.00967446	0.187241	1.23458	down
mws0059	C05625	Flavonoids;Flavonols;Quercetin-3-O-rutinoside (Rutin)*	Negative	0.0406438	0.438085	1.07514	down
mws0064	C05631	Flavonoids;Dihydroflavone;Eriodictyol (5,7,3',4'-Tetrahydroxyflavanone)	Negative	0.00245396	0.16084	1.2228	down
mws0072	--	Flavonoids;Flavonoid;Apigenin-5-O-glucoside	Positive	0.00518484	0.495954	1.19825	down
mws0119	C06424	Lipids;Free fatty acids;Myristic Acid	Negative	0.0204773	0.54717	1.18861	down
mws0120	C00670	Lipids;PC;Choline Alfoscerate	Positive	0.0220798	0.54477	1.18249	down
mws0126	--	Lipids;LPC;LysoPC 18:0	Positive	0.00275497	0.340374	1.1838	down
mws0133	C00153	Others;Vitamin;Nicotinamide	Positive	0.00573845	0.424877	1.17032	down
mws0179	--	Phenolic acids;Phenolic acids;Chlorogenic acid methyl ester	Negative	0.000224406	0.346457	1.25405	down
mws0191	C00719	Alkaloids;Alkaloids;Betaine	Positive	0.00351274	0.644372	1.20249	down
mws0192	C00042	Organic acids;Organic acids;Succinic acid*	Negative	0.000177948	0.452632	1.25437	down
mws0193	C02427	Amino acids and derivatives;Amino acids and derivatives;L-Homocitrulline	Positive	0.0026385	0.37132	1.19749	down
mws0208	C06104	Organic acids;Organic acids;Adipic Acid	Negative	0.0193776	0.467457	1.18114	down
mws0213	C00474	Others;Saccharides and Alcohols;Ribitol*	Negative	0.0287076	0.568197	1.13738	down
mws0216	C01157	Amino acids and derivatives;Amino acids and derivatives;Trans-4-Hydroxy-L-proline	Positive	0.012575	0.504392	1.18206	down
mws0227	C00123	Amino acids and derivatives;Amino acids and derivatives;L-Leucine*	Positive	0.00657462	0.314246	1.21653	down
mws0230	C00188	Amino acids and derivatives;Amino acids and derivatives;L-Threonine*	Positive	0.00640447	0.180447	1.21163	down
mws0232	C00255	Others;Vitamin;Riboflavin (Vitamin B2)	Positive	0.000833453	0.48778	1.21549	down
mws0250	C00082	Amino acids and derivatives;Amino acids and derivatives;L-Tyrosine	Positive	0.0227843	0.261242	1.17433	down
mws0254	C00135	Amino acids and derivatives;Amino acids and derivatives;L-Histidine	Positive	0.0397501	0.109758	1.13935	down
mws0256	C00183	Amino acids and derivatives;Amino acids and derivatives;L-Valine	Positive	0.000366832	0.216323	1.2202	down
mws0258	C00407	Amino acids and derivatives;Amino acids and derivatives;L-Isoleucine*	Positive	0.00530539	0.320869	1.21017	down
mws0260	C00062	Amino acids and derivatives;Amino acids and derivatives;L-Arginine	Positive	0.0157013	0.144342	1.19194	down
mws0289	--	Lipids;LPE;LysoPE 18:1	Positive	0.0414382	0.397126	1.03945	down
mws0341	C03264	Organic acids;Organic acids;2-Hydroxyisocaproic acid	Negative	0.00698356	0.656971	1.19123	down
mws0359	C16537	Lipids;Free fatty acids;Pentadecanoic Acid	Negative	0.0483758	0.494322	1.12563	down
mws0437	C01904	Others;Saccharides and Alcohols;D-Arabitol*	Negative	0.0137008	0.542102	1.22112	down
mws0470	C02170	Organic acids;Organic acids;Methylmalonic acid*	Negative	1.15595e-05	0.448952	1.25722	down
mws0491	C05332	Alkaloids;Alkaloids;Phenethylamine	Positive	0.000512908	0.566879	1.22311	down
mws0582	C11347	Amino acids and derivatives;Amino acids and derivatives;S-(Methyl)glutathione	Positive	0.00922363	0.451491	1.15334	down
mws0628	C00633	Phenolic acids;Phenolic acids;4-Hydroxybenzaldehyde	Negative	0.000640796	0.209451	1.2539	down
mws0668	C01762	Nucleotides and derivatives;Nucleotides and derivatives;Xanthosine	Negative	0.00807779	0.350647	1.19315	down
mws0671	C00263	Organic acids;Organic acids;L-Homoserine*	Positive	3.57355e-05	0.191008	1.23124	down
mws0704	C00346	Alkaloids;Alkaloids;O-Phosphorylethanolamine	Negative	0.0124066	0.647742	1.21155	down
mws0748	--	Phenolic acids;Phenolic acids;1-Caffeoylquinic acid	Negative	0.0215996	0.615385	1.12514	down
mws0836	--	Tannins;Proanthocyanidins;Procyanidin B1	Negative	0.0194053	0.534792	1.1776	down
mws0906	C00761	Phenolic acids;Phenolic acids;Coniferin	Negative	0.0018821	0.24884	1.24435	down
mws0914	C09826	Flavonoids;Dihydroflavonol;Pinobanksin*	Negative	0.00829853	0.0581337	1.23669	down
mws0919	C16911	Flavonoids;Flavonols;Kaempferol-3-O-rhamnoside (Afzelin)(Kaempferin)	Negative	0.000499946	0.378316	1.24888	down
mws0921	C02646	Phenolic acids;Phenolic acids;p-Coumaryl alcohol	Negative	0.00346159	0.293404	1.24446	down
mws1015	C09264	Lignans and Coumarins;Coumarins;Esculin (6,7-DihydroxyCoumarin-6-glucoside)	Negative	0.000656301	0.540655	1.23383	down
mws1050	C00979	Amino acids and derivatives;Amino acids and derivatives;O-Acetylserine	Positive	0.000440389	0.274473	1.22704	down
mws1077	C01527	Lignans and Coumarins;Coumarins;Scopoletin-7-O-glucoside (Scopolin)	Positive	0.00621219	0.115084	1.21869	down
mws1179	C09099	Flavonoids;Dihydroflavone;Naringenin-7-O-glucoside (Prunin)*	Negative	0.00411702	0.552217	1.23552	down
mws1195	--	Phenolic acids;Phenolic acids;p-Coumaric acid methyl ester	Positive	0.003664	0.22532	1.21782	down
mws1290	C17140	Flavonoids;Flavonols;Kaempferol-3-O-(6''-p-Coumaroyl)glucoside (Tiliroside)	Negative	0.0010809	0.547799	1.22582	down
mws1329	C12639	Flavonoids;Flavonols;Quercetin-7-O-glucoside*	Negative	0.00495497	0.595142	1.18997	down
mws1375	C05324	Amino acids and derivatives;Amino acids and derivatives;Nicotianamine	Positive	0.00314371	0.344413	1.1802	down
mws1506	C10485	Phenolic acids;Phenolic acids;Plantamajoside	Negative	0.0213375	0.0577778	1.20551	down
mws1587	C01933	Amino acids and derivatives;Amino acids and derivatives;L-Norleucine*	Positive	0.0379166	0.30253	1.12258	down
mws2104	C03844	Others;Saccharides and Alcohols;D-Pinitol	Negative	0.00268432	0.243025	1.22707	down
mws2125	C00074	Organic acids;Organic acids;Phosphoenolpyruvate	Negative	0.000696569	0.559875	1.23337	down
mws2212	C01197	Phenolic acids;Phenolic acids;Caffeic acid	Negative	4.30577e-05	0.168035	1.25346	down
mws2368	C06044	Phenolic acids;Phenolic acids;Tyrosol	Negative	0.0265244	0.197556	1.18959	down
mws4052	C01234	Organic acids;Organic acids;1-Aminocyclopropane-1-carboxylic acid	Positive	0.00279016	0.324592	1.2226	down
mws4053	C08988	Terpenoids;Triterpene;Ursolic acid	Negative	0.00439055	0.525622	1.19555	down
mws4176	--	Amino acids and derivatives;Amino acids and derivatives;L-Alanyl-L-Phenylalanine	Positive	0.0393915	0.00089582	1.14735	down
NK10251888	C03626	Amino acids and derivatives;Amino acids and derivatives;NG,NG-Dimethyl-L-arginine	Positive	0.0195037	0.160181	1.16576	down
NK10253223	C05831	Phenolic acids;Phenolic acids;2-Amino-3-methoxybenzoic acid	Positive	0.00399652	0.643737	1.22042	down
pma0134	C06463	Others;Saccharides and Alcohols;D-(-)-Threose	Positive	0.00046504	0.244192	1.23026	down
pma0948	C02735	Alkaloids;Alkaloids;Phenylethanolamine	Positive	0.014145	0.419355	1.1538	down
pma6460	C10441	Phenolic acids;Phenolic acids;4-O-p-Coumaroylquinic acid	Negative	0.000286844	0.233459	1.25515	down
pmb0142	C10945	Phenolic acids;Phenolic acids;Caffeic aldehyde	Positive	0.00158552	0.048238	1.23472	down
pmb0484	C00114	Alkaloids;Alkaloids;Choline	Positive	0.0407462	0.419763	1.04248	down
pmb0503	--	Alkaloids;Phenolamine;N-(4'-O-glycosyl)-p-coumaroyl agmatine	Positive	0.00325384	0.191423	1.20303	down
pmb0530	C00003	Nucleotides and derivatives;Nucleotides and derivatives;Nicotinic acid adenine dinucleotide	Positive	0.00502986	0.39781	1.22101	down
pmb0665	--	Flavonoids;Flavonoid carbonoside;Orientin-7-O-glucoside	Positive	0.0441462	0.458132	1.10745	down
pmb0709	--	Flavonoids;Flavonols;Quercetin-7-O-(6''-malonyl)glucosyl-5-O-glucoside	Positive	0.012351	0.205624	1.17066	down
pmb0751	C02947	Phenolic acids;Phenolic acids;Trans-5-O-(p-Coumaroyl)shikimate	Positive	0.00161566	0.20768	1.22766	down
pmb0769	--	Alkaloids;Alkaloids;N-(p-Coumaroyl)serotonin Glucoside	Positive	0.015755	0.556452	1.1326	down
pmb0782	C01746	Alkaloids;Alkaloids;Piperidine	Positive	0.0167399	0.188586	1.1787	down
pmb0854	--	Lipids;LPC;LysoPC 18:3	Positive	0.0033858	0.121294	1.22881	down
pmb0855	--	Lipids;LPC;LysoPC 16:0	Positive	0.0069598	0.276003	1.20049	down
pmb0864	--	Lipids;LPE;LysoPE 14:0	Positive	0.0185571	0.195002	1.19148	down
pmb0865	--	Lipids;LPC;LysoPC 18:3(2n isomer)	Positive	0.00368207	0.120921	1.22942	down
pmb0876	--	Lipids;LPE;LysoPE 16:0	Positive	0.000883636	0.211002	1.21697	down
pmb0881	--	Lipids;LPE;LysoPE 18:2	Positive	0.000463802	0.157962	1.22893	down
pmb0883	--	Lipids;LPE;LysoPE 18:0	Positive	0.00110225	0.268679	1.21035	down
pmb1754	C00588	Alkaloids;Alkaloids;O-Phosphocholine	Positive	0.0017681	0.164948	1.22269	down
pmb1912	C00234	Alkaloids;Alkaloids;10-Formyltetrahydrofuran	Positive	0.000107333	0.256329	1.23352	down
pmb2260	--	Lipids;LPC;LysoPC 15:1	Positive	0.00126863	0.260628	1.22223	down
pmb2319	--	Lipids;LPC;LysoPC 15:0	Positive	0.0137074	0.194516	1.19031	down
pmb2406	--	Lipids;LPC;LysoPC 17:0	Positive	0.00263204	0.320076	1.19717	down
pmb2497	C05584	Phenolic acids;Phenolic acids;4-Hydroxy-3-methoxymandelate	Negative	0.0160303	0.512926	1.13771	down
pmb2507	C00672	Nucleotides and derivatives;Nucleotides and derivatives;2-Deoxyribose-1-phosphate	Negative	0.0489713	0.273127	1.12522	down
pmb2620	--	Phenolic acids;Phenolic acids;3,4-Dimethoxycinnamic acid	Negative	0.00985694	0.411885	1.19589	down
pmb2640	C02679	Lipids;Free fatty acids;Dodecanoic acid (Lauric acid)	Negative	0.0281453	0.602624	1.13688	down
pmb2643	C08322	Lipids;Free fatty acids;Myristoleic acid	Negative	0.00043811	0.311907	1.23837	down
pmb2654	--	Phenolic acids;Phenolic acids;Anthranilate-1-O-Sophoroside	Negative	0.037824	0.487929	1.09176	down
pmb2657	C03406	Organic acids;Organic acids;Argininosuccinic acid	Negative	0.00226551	0.254661	1.24718	down
pmb2826	C02614	Organic acids;Organic acids;L-Citramalic acid	Negative	0.00181557	0.37955	1.22657	down
pmb2936	--	Phenolic acids;Phenolic acids;Disinapoyl glucoside	Negative	0.00880124	0.301526	1.1772	down
pmb2999	--	Flavonoids;Flavonoid;Chrysoeriol-5-O-glucoside	Negative	0.0255642	0.657985	1.11422	down
pmb3055	--	Phenolic acids;Phenolic acids;p-Coumaroylquinic acid-4'-O-glucuronide	Negative	0.00018984	0.119017	1.25456	down
pmb3056	--	Phenolic acids;Phenolic acids;Homovanilloylquinic acid	Negative	0.0215574	0.433271	1.18042	down
pmb3072	--	Phenolic acids;Phenolic acids;3-O-p-Coumaroylshikimic acid-O-glucoside	Negative	0.00160177	0.484706	1.2434	down
pmb3074	C12208	Phenolic acids;Phenolic acids;5-O-p-Coumaroylquinic acid	Negative	0.00263486	0.335875	1.2368	down
pmb3081	--	Others;Saccharides and Alcohols;Glucarate O-Phosphoric acid*	Negative	0.00421903	0.375097	1.24686	down
pmb3107	--	Phenolic acids;Phenolic acids;Glucosyringic Acid	Negative	0.00478444	0.614644	1.24334	down
pmd0130	--	Lipids;LPC;LysoPC 14:0	Positive	0.0180502	0.34051	1.12272	down
pmd0146	--	Lipids;LPC;LysoPC 20:2(2n isomer)	Positive	0.00158864	0.126829	1.23344	down
pmd0147	--	Lipids;LPC;LysoPC 20:2	Positive	0.000129701	0.13703	1.23502	down
pme0006	C00148	Amino acids and derivatives;Amino acids and derivatives;L-Proline	Positive	0.00295086	0.270112	1.19976	down
pme0008	C00327	Amino acids and derivatives;Amino acids and derivatives;L-Citrulline	Positive	0.000675757	0.0701413	1.22703	down
pme0010	C00065	Amino acids and derivatives;Amino acids and derivatives;L-Serine	Positive	0.000449936	0.269973	1.22855	down
pme0014	C00025	Amino acids and derivatives;Amino acids and derivatives;L-Glutamic acid	Positive	0.0012062	0.427812	1.21429	down
pme0033	C00262	Nucleotides and derivatives;Nucleotides and derivatives;Hypoxanthine	Positive	0.0114178	0.463824	1.16565	down
pme0075	C00624	Amino acids and derivatives;Amino acids and derivatives;N-Acetyl-L-glutamic acid	Negative	0.000135917	0.189362	1.25135	down
pme0088	C01514	Flavonoids;Flavonoid;Luteolin (5,7,3',4'-Tetrahydroxyflavone)	Negative	0.00901714	0.249737	1.22297	down
pme0122	C02727	Amino acids and derivatives;Amino acids and derivatives;N6-Acetyl-L-lysine	Positive	0.00499491	0.117778	1.21651	down
pme0264	C00214	Nucleotides and derivatives;Nucleotides and derivatives;Thymidine	Positive	9.85653e-05	0.219925	1.23127	down
pme0274	C02378	Organic acids;Organic acids;6-Aminocaproic acid	Positive	0.0137573	0.196737	1.18488	down
pme0278	C00666	Amino acids and derivatives;Amino acids and derivatives;2,6-Diaminooimelic acid	Positive	0.0138063	0.263251	1.17843	down
pme0321	--	Flavonoids;Flavonols;Kaempferol-7-O-rhamnoside	Negative	0.00166353	0.404167	1.23656	down
pme0368	--	Flavonoids;Flavonoid;Apigenin-7-O-rutinoside (Isorhoifolin)	Positive	0.00573913	0.562217	1.20147	down
pme0376	C00509	Flavonoids;Dihydroflavone;Naringenin (5,7,4'-Trihydroxyflavanone)*	Negative	0.00258544	0.145784	1.2437	down
pme0460	C09727	Flavonoids;Flavanols;Epicatechin	Positive	0.0101598	0.457185	1.2056	down
pme0513	C00379	Others;Saccharides and Alcohols;Xylitol*	Negative	0.0145088	0.640064	1.21718	down
pme1002	C00483	Amino acids and derivatives;Amino acids and derivatives;L-Tyramine	Positive	0.0017031	0.371141	1.22898	down
pme1178	C00387	Nucleotides and derivatives;Nucleotides and derivatives;Guanosine	Positive	0.015996	0.459426	1.18537	down
pme1201	C00774	Flavonoids;Chalcones;Phloretin	Negative	0.0150954	0.155622	1.19661	down
pme1292	C00544	Phenolic acids;Phenolic acids;Homogentisic acid	Negative	0.0492767	0.39645	1.13287	down
pme1419	--	Amino acids and derivatives;Amino acids and derivatives;L-Methionine methyl ester	Positive	0.020959	0.531843	1.094	down
pme1439	C00811	Phenolic acids;Phenolic acids;p-Coumaric acid	Positive	0.00127856	0.309512	1.20589	down
pme1474	C00170	Nucleotides and derivatives;Nucleotides and derivatives;5'-Deoxy-5'-(methylthio)adenosine	Positive	0.0117496	0.396658	1.19348	down
pme1841	C01672	Alkaloids;Phenolamine;Cadaverine	Positive	0.017237	0.460212	1.16598	down
pme2266	C00120	Others;Vitamin;Biotin	Positive	0.00655039	0.6042	1.185	down
pme2292	C00134	Alkaloids;Phenolamine;Putrescine	Positive	0.000336391	0.458858	1.21892	down
pme2433	C06772	Alkaloids;Alkaloids;Diethanolamine	Positive	0.00528687	0.387337	1.18673	down
pme2493	C16981	Flavonoids;Flavonols;Kaempferol-3,7-O-dirhamnoside (Kaempferitrin)	Positive	0.000314658	0.524479	1.22225	down
pme2527	C00077	Amino acids and derivatives;Amino acids and derivatives;L-Ornithine	Positive	0.00147162	0.148282	1.2186	down
pme2563	C00669	Amino acids and derivatives;Amino acids and derivatives;纬-Glu-Cys	Negative	0.00760216	0.218418	1.18431	down
pme2735	C00019	Amino acids and derivatives;Amino acids and derivatives;S-Adenosyl-L-methionine	Positive	0.007832	0.299338	1.16515	down
pme2746	C00016	Nucleotides and derivatives;Nucleotides and derivatives;Riboflavin 5'-Adenosine Diphosphate	Negative	0.00698897	0.241393	1.23265	down
pme2914	C03761	Amino acids and derivatives;Amino acids and derivatives;3-Hydroxy-3-methylpentane-1,5-dioic acid	Negative	0.00472863	0.320572	1.22677	down
pme2954	C00389	Flavonoids;Flavonols;Quercetin	Positive	0.0179808	0.14504	1.18574	down
pme3011	C00334	Organic acids;Organic acids;纬-Aminobutyric acid*	Positive	0.0198909	0.513994	1.13022	down
pme3017	C03665	Amino acids and derivatives;Amino acids and derivatives;2-Aminoisobutyric acid*	Positive	0.00703296	0.336645	1.1547	down
pme3033	C01026	Amino acids and derivatives;Amino acids and derivatives;N,N-Dimethylglycine*	Positive	0.0469743	0.485162	1.0847	down
pme3083	C05653	Phenolic acids;Phenolic acids;2-(Formylamino)benzoic acid	Negative	0.000960312	0.178718	1.23929	down
pme3096	C00872	Organic acids;Organic acids;Aminomalonic acid	Negative	7.08096e-05	0.437427	1.25675	down
pme3154	C00418	Organic acids;Organic acids;Mevalonic acid	Negative	0.000338968	0.475051	1.25458	down
pme3163	--	Others;Saccharides and Alcohols;D-Sedoheptuiose 7-phosphate*	Negative	4.00981e-05	0.298726	1.25364	down
pme3311	C00354	Others;Saccharides and Alcohols;D-Fructose-1,6-biphosphate	Negative	0.00718546	0.559953	1.17485	down
pme3388	C01924	Amino acids and derivatives;Amino acids and derivatives;Homoarginine	Positive	0.0268996	0.107648	1.16993	down
pme3443	C05610	Phenolic acids;Phenolic acids;Sinapinaldehyde	Negative	0.014469	0.0921694	1.22168	down
pme3967	--	Nucleotides and derivatives;Nucleotides and derivatives;2-(Dimethylamino)guanosine	Positive	0.0361763	0.415385	1.12055	down
pmf0096	C00209	Phenolic acids;Phenolic acids;Oxalic acid	Negative	0.0398578	0.169451	1.10246	down
pmf0256	--	Others;Saccharides and Alcohols;3-Methyl-1-pentanol	Negative	0.0202528	0.539665	1.11214	down
pmn001375	--	Lignans and Coumarins;Lignans;1-Hydroxypinoresinol-1-O-Glucoside	Negative	0.00654006	0.418263	1.20427	down
pmn001518	C01158	Tannins;Tannin;1-O-Galloyl-D-glucose	Negative	0.00840202	0.319829	1.23778	down
pmn001583	--	Flavonoids;Flavonols;Quercetin-3-O-robinobioside*	Negative	0.0450636	0.432724	1.09201	down
pmn001637	--	Flavonoids;Flavonols;Kaempferol-3-O-arabinoside (Juglanin)	Negative	0.0371354	0.157126	1.16603	down
pmn001649	C17625	Tannins;Tannin;Cinnamtannin A2	Negative	0.00335729	0.503333	1.20092	down
pmn001663	C10889	Lignans and Coumarins;Lignans;Syringaresinol	Negative	0.0282387	0.375758	1.18995	down
pmn001667	C10238	Tannins;Proanthocyanidins;Procyanidin B4	Negative	0.00612559	0.538287	1.24125	down
pmn001686	C08285	Lipids;Free fatty acids;10,16-Dihydroxypalmitic acid	Negative	0.00922657	0.366644	1.19495	down
pmn001700	--	Terpenoids;Triterpene;24,30-Dihydroxy-12(13)-enolupinol	Negative	0.00997315	0.589542	1.15754	down
pmp000100	C17892	Tannins;Tannin;Arecatannin B1	Positive	0.0207523	0.295609	1.17945	down
pmp000102	C17894	Tannins;Tannin;Arecatannin A1	Positive	0.000641008	0.376977	1.21594	down
pmp000103	C17893	Tannins;Tannin;Arecatannin A2	Positive	0.00508082	0.385246	1.18599	down
pmp000237	--	Flavonoids;Flavonoid carbonoside;Apigenin-6-C-(2''-glucuronyl)xyloside	Positive	0.0104564	0.506571	1.17578	down
pmp000268	--	Terpenoids;Triterpene;Rosamultic acid	Positive	0.0493808	0.646593	1.11415	down
pmp000438	C08618	Terpenoids;Triterpene;Betulin	Positive	0.011389	0.284284	1.19523	down
pmp000444	--	Terpenoids;Triterpene;27,28-Dicarboxyl ursolic acid	Positive	0.00103801	0.524835	1.20557	down
pmp000579	--	Flavonoids;Flavonoid;Diosmetin-7-O-galactoside	Positive	0.000215935	0.528353	1.23097	down
pmp000781	--	Terpenoids;Triterpene;p-Coumaroyleuscaphic acid	Positive	0.00126484	0.488393	1.20633	down
pmp000782	--	Terpenoids;Triterpene;Caffeoylhawthorn acid	Positive	0.0114796	0.435845	1.20567	down
pmp001198	--	Alkaloids;Alkaloids;6-Deoxyfagomine	Positive	0.0158746	0.205765	1.18026	down
pmp001252	--	Alkaloids;Phenolamine;p-Coumaroyltyramine	Positive	0.00504087	0.227721	1.20378	down
pmp001257	--	Amino acids and derivatives;Amino acids and derivatives;Tridecanoylglycine	Positive	0.0275297	0.292032	1.16966	down
pmp001273	--	Lipids;LPC;LysoPC 18:2	Positive	0.0322328	0.361601	1.12262	down
Rfmb319	C00408	Amino acids and derivatives;Amino acids and derivatives;Pipecolic acid*	Positive	0.0272578	0.615385	1.14515	down
Xmbp001692	--	Organic acids;Organic acids;2,4,6-Trihydroxybenzoic acid	Positive	0.00377904	0.42519	1.2171	down
Xmgn006542	C11233	Phenolic acids;Phenolic acids;Dimethyl Phthalate	Negative	0.00758285	0.308219	1.23442	down
Xmgp006913	--	Flavonoids;Chalcones;2,4,2',4'-tetrahydroxy-3'-prenylchalcone	Positive	0.0278844	0.092351	1.17076	down
YC512118	C19670	Lipids;Free fatty acids;Oleamide (9-Octadecenamide)	Positive	0.0199334	0.555256	1.18548	down
Zmhn000892	--	Phenolic acids;Phenolic acids;4-O-Glucosyl-3,4-dihydroxybenzyl alcohol	Negative	0.01132	0.653209	1.16477	down
Zmhn001358	--	Phenolic acids;Phenolic acids;4-O-Glucosyl-4-hydroxybenzoic acid	Negative	2.20885e-05	0.453488	1.25518	down
Zmhn001970	C10275	Others;Stilbene;Piceid	Negative	0.00758079	0.581176	1.19321	down
Zmhn002301	C06739	Phenolic acids;Phenolic acids;p-Coumaric acid-4-O-glucoside	Negative	0.00122309	0.649505	1.24218	down
Zmhn002702	--	Others;Stilbene;Ferulic-piceid	Negative	0.00594809	0.642883	1.18799	down
Zmhn003046	--	Phenolic acids;Phenolic acids;4-O-(6'-O-Glucosylferuloyl)-3,4-dihydroxybenzyl alcohol	Negative	0.0158622	0.431667	1.15535	down
Zmhn004909	--	Phenolic acids;Phenolic acids;3,4-Digalloylshikimic acid	Negative	0.0231946	0.597741	1.16893	down
Zmjp000182	C03884	Amino acids and derivatives;Amino acids and derivatives;N-Monomethyl-L-arginine	Positive	0.0483816	0.0921438	1.12673	down
Zmpp002571	C10177	Flavonoids;Flavonoid;Robinetin	Positive	0.000247141	0.537504	1.22161	down
Zmyn000083	C01231	Others;Saccharides and Alcohols;D-Glucose 1,6-bisphosphate	Negative	0.0101324	0.583397	1.18946	down
Zmyn000108	C00818	Others;Saccharides and Alcohols;D-Saccharic acid*	Negative	0.00181525	0.646061	1.22083	down
Zmyn004548	C01226	Lipids;Free fatty acids;12-Oxo-phytodienoic acid	Negative	0.00217801	0.463502	1.21371	down
Zmzn000078	C00111	Others;Saccharides and Alcohols;Dihydroxyacetone phosphate	Negative	0.00323804	0.634454	1.20164	down
Zmzn000079	C00279		Negative	0.0019131	0.597043	1.21454	down
Zmzn000113	C03618	Amino acids and derivatives;Amino acids and derivatives;L-threo-3-Methylaspartate	Negative	0.0385066	0.598253	1.11047	down

## Sheet: Table S4
Table S4 The identified differentially accumulated flavonoids in comparison I (PS5_vs_PS1)
Metabolite_ID	KEGG_C_ID	Metabolites name	Mode	T_test_pvalue	Fold Change	PLS-DA-VIP	Status
Lmyp004022	--	Flavonoids;Flavonoid;Kaempferol-3-O-(2''-galloyl)glucoside	Positive	0.0445897	911.852	1.13832	up
mws0049	C12127	Flavonoids;Flavanols;Gallocatechin	Positive	0.0238039	2.10849	1.17218	up
pmb0550	C08604	Flavonoids;Anthocyanins;Cyanidin-3-O-glucoside (Kuromanin)*	Positive	0.0125771	2.10141	1.20479	up
pmf0027	C08647	Flavonoids;Anthocyanins;Cyanidin-3-O-galactoside*	Positive	0.00775192	2.01886	1.20569	up
pmn001415	--	Flavonoids;Flavanols;Catechin-(7,8-bc)-4尾-(3,4-dihydroxyphenyl)-dihydro-2-(3H)-one	Negative	0.00498369	2.84815	1.21949	up
HJAP064	--	Flavonoids;Flavonoid;Isorhamnetin-3-O-(6''-malonylglucoside)	Positive	8.22159e-05	0.288321	1.2281	down
HJAP154	--	Flavonoids;Flavonols;Galloylisorhamnetin	Positive	0.0178274	0.45191	1.10543	down
HJN087	--	Flavonoids;Flavonoid;Naringenin-4'-O-glucoside*	Negative	0.0014221	0.105796	1.25195	down
Hmcp002316	--	Flavonoids;Flavonols;Isorhamnetin-3-O-arabinoside	Positive	0.00598624	0.401855	1.1966	down
Hmln002189	--	Flavonoids;Flavonols;Quercetin-3-O-(6''-malonyl)galactoside*	Negative	0.0425795	0.549784	1.0991	down
Hmpp003270	--	Flavonoids;Flavonoid;Luteolin-4'-O-glucoside*	Positive	0.0169977	0.654902	1.11744	down
Lmbp002336	--	Flavonoids;Flavonols;Quercetin-3-O-(2''-O-rhamnosyl)galactoside	Positive	0.0465146	0.557485	1.12099	down
Lmdp003286	--	Flavonoids;Flavonols;Isohyperoside	Positive	0.00606426	0.659332	1.16358	down
Lmdp003509	--	Flavonoids;Flavonols;Quercetin-3-O-xyloside (Reynoutrin)*	Positive	0.0196482	0.536226	1.16336	down
Lmdp004267	--	Flavonoids;Flavonols;Quercetin-3-O-(6''-p-Coumaroyl)glucoside	Positive	0.000809831	0.51634	1.20995	down
Lmdp004892	--	Flavonoids;Flavonols;Kaempferol-3-O-(6''-malonyl)galactoside*	Positive	0.0334796	0.284376	1.13066	down
Lmfn003630	--	Flavonoids;Flavonols;Myricetin-3-O-xyloside	Negative	0.00156225	0.334119	1.22793	down
Lmjp002596	C12637	Flavonoids;Flavonols;Quercetin-3-O-sambubioside*	Positive	0.0142205	0.296607	1.14163	down
Lmlp006175	C16406	Flavonoids;Chalcones;Isosalipurposide (Phlorizin Chalcone)	Positive	5.39502e-05	0.112041	1.23647	down
Lmlp007435	--	Flavonoids;Chalcones;Isosalipurposide-6''-O-p-coumaric acid	Positive	0.0165589	0.547662	1.10731	down
Lmmn004625	--	Flavonoids;Flavonols;Dihydrokaempferol-7-O-glucoside	Negative	0.0112055	0.498118	1.20618	down
Lmmp003306	--	Flavonoids;Flavonols;Quercetin-3-O-xylosyl(1鈫?)arabinoside	Positive	0.00221575	0.370845	1.19594	down
Lmmp003783	--	Flavonoids;Flavonols;Quercetin-3-O-glucuronide	Positive	0.0197687	0.488143	1.13046	down
Lmmp003817	--	Flavonoids;Flavonols;Kaempferol-3-O-(6''-malonyl)glucoside*	Positive	0.0280267	0.199848	1.15924	down
Lmtn002796	--	Flavonoids;Flavonoid;Aromadendrin-7-O-glucoside	Negative	0.0197207	0.553025	1.20754	down
Lmtp003677	C12667	Flavonoids;Flavonols;Quercetin-3-O-sophoroside (Baimaside)	Positive	0.0285129	0.48056	1.15606	down
Lmtp004044	--	Flavonoids;Flavonols;Quercetin-3-O-apiosyl(1鈫?)galactoside*	Positive	0.0405831	0.322657	1.1385	down
Lmyn006227	C10044	Flavonoids;Flavonoid;Galangin (3,5,7-Trihydroxyflavone)	Negative	0.0110663	0.207729	1.22511	down
Lmyp004052	--	Flavonoids;Flavonols;Quercetin-3-O-(6''-p-Coumaroyl)galactoside	Positive	0.0164866	0.332319	1.19114	down
Lmyp004617	--	Flavonoids;Flavonoid;Pinocembrin-7-O-glucoside (Pinocembroside)	Positive	0.0274549	0.511478	1.10621	down
mws0044	C01617	Flavonoids;Dihydroflavonol;Dihydroquercetin(Taxifolin)	Negative	0.000521695	0.0355882	1.2581	down
mws0054	C06562	Flavonoids;Flavanols;Catechin	Negative	0.00967446	0.187241	1.23458	down
mws0059	C05625	Flavonoids;Flavonols;Quercetin-3-O-rutinoside (Rutin)*	Negative	0.0406438	0.438085	1.07514	down
mws0064	C05631	Flavonoids;Dihydroflavone;Eriodictyol (5,7,3',4'-Tetrahydroxyflavanone)	Negative	0.00245396	0.16084	1.2228	down
mws0072	--	Flavonoids;Flavonoid;Apigenin-5-O-glucoside	Positive	0.00518484	0.495954	1.19825	down
mws0914	C09826	Flavonoids;Dihydroflavonol;Pinobanksin*	Negative	0.00829853	0.0581337	1.23669	down
mws0919	C16911	Flavonoids;Flavonols;Kaempferol-3-O-rhamnoside (Afzelin)(Kaempferin)	Negative	0.000499946	0.378316	1.24888	down
mws1179	C09099	Flavonoids;Dihydroflavone;Naringenin-7-O-glucoside (Prunin)*	Negative	0.00411702	0.552217	1.23552	down
mws1290	C17140	Flavonoids;Flavonols;Kaempferol-3-O-(6''-p-Coumaroyl)glucoside (Tiliroside)	Negative	0.0010809	0.547799	1.22582	down
mws1329	C12639	Flavonoids;Flavonols;Quercetin-7-O-glucoside*	Negative	0.00495497	0.595142	1.18997	down
pmb0665	--	Flavonoids;Flavonoid carbonoside;Orientin-7-O-glucoside	Positive	0.0441462	0.458132	1.10745	down
pmb0709	--	Flavonoids;Flavonols;Quercetin-7-O-(6''-malonyl)glucosyl-5-O-glucoside	Positive	0.012351	0.205624	1.17066	down
pmb2999	--	Flavonoids;Flavonoid;Chrysoeriol-5-O-glucoside	Negative	0.0255642	0.657985	1.11422	down
pme0088	C01514	Flavonoids;Flavonoid;Luteolin (5,7,3',4'-Tetrahydroxyflavone)	Negative	0.00901714	0.249737	1.22297	down
pme0321	--	Flavonoids;Flavonols;Kaempferol-7-O-rhamnoside	Negative	0.00166353	0.404167	1.23656	down
pme0368	--	Flavonoids;Flavonoid;Apigenin-7-O-rutinoside (Isorhoifolin)	Positive	0.00573913	0.562217	1.20147	down
pme0376	C00509	Flavonoids;Dihydroflavone;Naringenin (5,7,4'-Trihydroxyflavanone)*	Negative	0.00258544	0.145784	1.2437	down
pme0460	C09727	Flavonoids;Flavanols;Epicatechin	Positive	0.0101598	0.457185	1.2056	down
pme1201	C00774	Flavonoids;Chalcones;Phloretin	Negative	0.0150954	0.155622	1.19661	down
pme2493	C16981	Flavonoids;Flavonols;Kaempferol-3,7-O-dirhamnoside (Kaempferitrin)	Positive	0.000314658	0.524479	1.22225	down
pme2954	C00389	Flavonoids;Flavonols;Quercetin	Positive	0.0179808	0.14504	1.18574	down
pmn001583	--	Flavonoids;Flavonols;Quercetin-3-O-robinobioside*	Negative	0.0450636	0.432724	1.09201	down
pmn001637	--	Flavonoids;Flavonols;Kaempferol-3-O-arabinoside (Juglanin)	Negative	0.0371354	0.157126	1.16603	down
pmp000237	--	Flavonoids;Flavonoid carbonoside;Apigenin-6-C-(2''-glucuronyl)xyloside	Positive	0.0104564	0.506571	1.17578	down
pmp000579	--	Flavonoids;Flavonoid;Diosmetin-7-O-galactoside	Positive	0.000215935	0.528353	1.23097	down
Xmgp006913	--	Flavonoids;Chalcones;2,4,2',4'-tetrahydroxy-3'-prenylchalcone	Positive	0.0278844	0.092351	1.17076	down
Zmpp002571	C10177	Flavonoids;Flavonoid;Robinetin	Positive	0.000247141	0.537504	1.22161	down

## Sheet: Table S5
Table S5 The identified differentially accumulated metabolites in comparison II (PS9_vs_PS5)
Metabolite ID	KEGG_C_ID	Metabolite Name	Mode	T_test_pvalue	Fold change	PLS-DA-VIP	Status
HJN104	--	Flavonoids;Dihydroflavonol;Dihydromyricetin-3-O-glucoside	Negative	0.0070079	2.23029	1.30478	up
HJN106	--	Terpenoids;Triterpene;Ceanothic acid	Negative	0.000167138	3.72452	1.36577	up
Hmbp006861	--	Phenolic acids;Phenolic acids;1,2-O-Diferuloylglycerol	Positive	6.14521e-07	945.926	1.36488	up
Hmjn008136	--	Terpenoids;Triterpene;Camaldulenic acid	Negative	0.0168516	1.95833	1.30684	up
Hmjp002337	C18079	Lignans and Coumarins;Coumarins;Isoscopoletin (6-Hydroxy-7-Methoxycoumarin)	Positive	0.00229355	1.78387	1.33177	up
Hmln002189	--	Flavonoids;Flavonols;Quercetin-3-O-(6''-malonyl)galactoside*	Negative	0.00721575	2.63955	1.31882	up
Hmsn002272	--	Phenolic acids;Phenolic acids;Demethyl coniferin	Negative	0.00275147	17.3416	1.36138	up
Li512114	--	Terpenoids;Triterpene;Corosolic Acid Methyl Ester	Negative	0.0267411	1.81146	1.20175	up
Lmbn001930	C06202	Phenolic acids;Phenolic acids;2-Hydroxybenzaldehyde (Salicylaldehyde)	Negative	0.0258374	1.54206	1.21292	up
Lmbn003970	C14833	Lipids;Free fatty acids;9,12,13-TriHOME; 9(S),12(S),13(S)-Trihydroxy-10(E)-octadecenoic acid	Negative	0.000221642	2.1893	1.35679	up
Lmbn005369	C14762	Lipids;Free fatty acids;13(S)-HODE;13(S)-Hydroxyoctadeca-9Z,11E-dienoic acid*	Negative	0.0199449	2.76027	1.31427	up
Lmbn005487	C14829	Lipids;Free fatty acids;12,13-DHOME; (9Z)-12,13-Dihydroxyoctadec-9-enoic acid	Negative	0.045152	2.19452	1.22524	up
Lmbp002255	C09266	Lignans and Coumarins;Coumarins;Fraxetin-8-O-glucoside (Fraxin)	Positive	0.0295518	1.60071	1.20556	up
Lmdn004267	--	Lignans and Coumarins;Lignans;Epipinoresinol*	Negative	0.0211775	2.30483	1.21342	up
Lmgn002253	--	Phenolic acids;Phenolic acids;Syringoylcaffeoylquinic acid-D-glucose	Negative	0.00472446	1.59326	1.29784	up
Lmhp008801	--	Lipids;LPE;LysoPE 18:3	Positive	0.000353457	1.82873	1.35321	up
Lmhp008885	--	Lipids;LPE;LysoPE 15:0(2n isomer)	Positive	0.0118826	2.22613	1.32915	up
Lmhp009187	--	Lipids;LPE;LysoPE 15:0	Positive	0.00288709	2.06765	1.30546	up
Lmhp011388	--	Lipids;Glycerol ester;2-伪-Linolenoyl-glycerol	Positive	0.000704141	2.46583	1.3422	up
Lmhp011562	--	Lipids;Glycerol ester;1-伪-Linolenoyl-glycerol	Positive	0.002874	2.12134	1.33719	up
Lmhp012042	--	Lipids;Glycerol ester;2-Linoleoylglycerol	Positive	0.00356096	3.85127	1.34742	up
Lmhp112042	--	Lipids;Glycerol ester;1-Linoleoylglycerol	Positive	0.0100993	3.8869	1.33133	up
Lmjp002596	C12637	Flavonoids;Flavonols;Quercetin-3-O-sambubioside*	Positive	0.0351517	2.9439	1.24856	up
Lmmp003306	--	Flavonoids;Flavonols;Quercetin-3-O-xylosyl(1鈫?)arabinoside	Positive	0.0195074	1.97877	1.27021	up
Lmqn000780	C00043	Alkaloids;Alkaloids;Uridine 5'-diphospho-N-acetylglucosamine	Negative	0.0280986	2.64179	1.2784	up
Lmsn009589	--	Terpenoids;Triterpene;2伪,3尾,19伪,23-Tetrahydroxyurs-12-en-28-oic acid	Negative	0.00711113	10.9868	1.3406	up
Lmsn009824	--	Terpenoids;Triterpene;2伪,3尾,19伪,23-Tetrahydroxyolean-12-en-28-oic acid	Negative	0.0237541	111.116	1.30685	up
Lmsn009900	--	Terpenoids;Triterpene;1尾-Hydroxy-2-oxopomolic acid	Negative	0.0119035	115.355	1.33785	up
Lmsn011870	--	Terpenoids;Triterpene;Nigaichigoside F1	Negative	0.00878419	3.62269	1.33727	up
Lmsn012480	--	Terpenoids;Triterpene;Fupenzic acid	Negative	0.0014523	21.6205	1.36564	up
Lmsp009971	--	Terpenoids;Triterpene;Rubuminatus B	Positive	0.000714383	2.52143	1.35581	up
Lmsp010222	--	Terpenoids;Triterpene;Rubuminatus A	Positive	0.0110058	1.70747	1.33363	up
Lmsp013238	--	Terpenoids;Triterpene;3尾-Hydroxy-urs-11-en-28,13尾-lactone	Positive	0.000997941	2.37521	1.34302	up
Lmsp013456	--	Terpenoids;Triterpene;3尾-Hydroxytaraxastan-28,20尾-olide	Positive	0.000646078	2.45811	1.33862	up
Lmtn000940	--	Phenolic acids;Phenolic acids;1-O-(3,4-Dihydroxy-5-methoxy-benzoyl)-glucoside	Negative	0.0285961	1.55378	1.21906	up
Lmtn002233	--	Others;Others;Androsin	Negative	0.00238419	1.96322	1.34533	up
Lmtn004049	C06082	Organic acids;Organic acids;Abscisic acid	Negative	0.000284098	2.65119	1.36787	up
Lmtp004044	--	Flavonoids;Flavonols;Quercetin-3-O-apiosyl(1鈫?)galactoside*	Positive	0.0365354	2.81162	1.20872	up
Lmzn005892	--	Terpenoids;Triterpene;Isoceanothic acid	Negative	0.000735234	19.3843	1.36431	up
Lmzn006169	--	Terpenoids;Triterpene;Pomolic acid*	Negative	2.24203e-05	1.58737	1.36718	up
Lmzn006582	--	Terpenoids;Triterpene;Colubrinic acid	Negative	0.00147168	20.6407	1.36525	up
ML10171848	C00652	Others;Saccharides and Alcohols;D-Arabinono-1,4-lactone	Negative	0.00493738	6.77381	1.35558	up
mws0009	C02666	Phenolic acids;Phenolic acids;Coniferaldehyde	Positive	0.0147359	1.87555	1.22874	up
mws0011	C01533	Phenolic acids;Phenolic acids;Syringin	Negative	0.00126549	2.29331	1.36516	up
mws0058	C10038	Flavonoids;Flavonoid;Diosmetin (5,7,3'-Trihydroxy-4'-methoxyflavone)	Negative	0.0274898	2.38298	1.25665	up
mws0059	C05625	Flavonoids;Flavonols;Quercetin-3-O-rutinoside (Rutin)*	Negative	0.0108528	3.16173	1.29424	up
mws0093	C00590	Phenolic acids;Phenolic acids;Coniferyl alcohol	Negative	0.017645	4.35707	1.31789	up
mws0124	--	Amino acids and derivatives;Amino acids and derivatives;N-(3-Indolylacetyl)-L-alanine	Positive	0.0231084	1.60615	1.19077	up
mws0183	C00230	Phenolic acids;Phenolic acids;3,4-Dihydroxybenzoic acid (Protocatechuic acid)*	Negative	0.000564819	1.58304	1.36019	up
mws0192	C00042	Organic acids;Organic acids;Succinic acid*	Negative	0.000675197	1.80399	1.35664	up
mws0470	C02170	Organic acids;Organic acids;Methylmalonic acid*	Negative	4.97495e-05	1.80393	1.36283	up
mws0628	C00633	Phenolic acids;Phenolic acids;4-Hydroxybenzaldehyde	Negative	0.000147857	2.60553	1.3582	up
mws0914	C09826	Flavonoids;Dihydroflavonol;Pinobanksin*	Negative	0.000581019	7.71218	1.35808	up
mws0921	C02646	Phenolic acids;Phenolic acids;p-Coumaryl alcohol	Negative	0.00435167	353.272	1.35794	up
mws1024	C05608	Phenolic acids;Phenolic acids;p-Coumaraldehyde	Negative	0.0473782	3474.07	1.24846	up
mws1077	C01527	Lignans and Coumarins;Coumarins;Scopoletin-7-O-glucoside (Scopolin)	Positive	0.0339376	3.96723	1.26408	up
mws1329	C12639	Flavonoids;Flavonols;Quercetin-7-O-glucoside*	Negative	0.00855167	1.56765	1.26777	up
mws1491	C01595	Lipids;Free fatty acids;Linoleic acid	Negative	6.14041e-05	3.11868	1.36296	up
mws2523	C00689	Others;Saccharides and Alcohols;Trehalose 6-phosphate	Negative	0.0423762	1.97649	1.24834	up
mws4134	C00127	Amino acids and derivatives;Amino acids and derivatives;Oxiglutatione	Negative	0.0466455	1.77592	1.21119	up
mws4176	--	Amino acids and derivatives;Amino acids and derivatives;L-Alanyl-L-Phenylalanine	Positive	0.046036	333.333	1.25059	up
pmb0142	C10945	Phenolic acids;Phenolic acids;Caffeic aldehyde	Positive	0.0242645	2.26944	1.29329	up
pmb0665	--	Flavonoids;Flavonoid carbonoside;Orientin-7-O-glucoside	Positive	0.00875219	3.04745	1.31154	up
pmb0709	--	Flavonoids;Flavonols;Quercetin-7-O-(6''-malonyl)glucosyl-5-O-glucoside	Positive	0.00561063	12.5012	1.3372	up
pmb0751	C02947	Phenolic acids;Phenolic acids;Trans-5-O-(p-Coumaroyl)shikimate	Positive	0.0090121	14.1124	1.33469	up
pmb0854	--	Lipids;LPC;LysoPC 18:3	Positive	0.0109807	2.14458	1.30649	up
pmb0865	--	Lipids;LPC;LysoPC 18:3(2n isomer)	Positive	0.0241012	2.15744	1.28374	up
pmb0881	--	Lipids;LPE;LysoPE 18:2	Positive	0.0357076	1.64677	1.24128	up
pmb0889	C08364	Lipids;Free fatty acids;Punicic acid (9Z,11E,13Z-octadecatrienoic acid)	Positive	0.0196776	1.69941	1.2843	up
pmb0964	--	Nucleotides and derivatives;Nucleotides and derivatives;Isopentenyladenine-7-N-glucoside	Positive	0.0229934	1.50293	1.30023	up
pmb2319	--	Lipids;LPC;LysoPC 15:0	Positive	0.0083079	2.0096	1.26565	up
pmb2406	--	Lipids;LPC;LysoPC 17:0	Positive	0.0365479	2.64636	1.18403	up
pmb2640	C02679	Lipids;Free fatty acids;Dodecanoic acid (Lauric acid)	Negative	0.00824787	2.23328	1.31927	up
pmb2826	C02614	Organic acids;Organic acids;L-Citramalic acid	Negative	0.02193	14.4291	1.31006	up
pmb2871	--	Phenolic acids;Phenolic acids;1-O-Gentisoyl-D-glucoside*	Negative	0.00575526	1.56381	1.32082	up
pmb2999	--	Flavonoids;Flavonoid;Chrysoeriol-5-O-glucoside	Negative	0.00982387	1.73637	1.28879	up
pmb3066	--	Phenolic acids;Phenolic acids;5-O-p-Coumaroylshikimic acid O-glucoside	Negative	0.0096071	1.88571	1.25944	up
pmb3072	--	Phenolic acids;Phenolic acids;3-O-p-Coumaroylshikimic acid-O-glucoside	Negative	0.000125187	1.78337	1.35744	up
pmb3074	C12208	Phenolic acids;Phenolic acids;5-O-p-Coumaroylquinic acid	Negative	0.0460409	1.57189	1.17184	up
pmc0281	--	Nucleotides and derivatives;Nucleotides and derivatives;Ribosyladenosine	Positive	0.00495368	1.62362	1.31102	up
pme0282	C01606	Organic acids;Organic acids;Phthalic acid*	Negative	0.00665417	1.60544	1.29285	up
pme0376	C00509	Flavonoids;Dihydroflavone;Naringenin (5,7,4'-Trihydroxyflavanone)*	Negative	0.00196697	3.52962	1.35784	up
pme0534	C00257	Others;Saccharides and Alcohols;Gluconic acid	Negative	0.033985	2.44293	1.28121	up
pme1086	C00051	Amino acids and derivatives;Amino acids and derivatives;Glutathione reduced form	Negative	0.006867	1.80479	1.2804	up
pme2117	C00008	Nucleotides and derivatives;Nucleotides and derivatives;Adenosine 5'-diphosphate	Negative	0.0128808	2.55211	1.30143	up
pme2125	C00492	Others;Saccharides and Alcohols;Raffinose*	Negative	0.0166542	2.03954	1.30893	up
pme2563	C00669	Amino acids and derivatives;Amino acids and derivatives;纬-Glu-Cys	Negative	0.0114353	3.14066	1.25476	up
pme2651	C00006	Nucleotides and derivatives;Nucleotides and derivatives;NADP (Nicotinamide adenine dinucleotide phosphate)	Negative	0.0112699	1.87525	1.27239	up
pme2914	C03761	Amino acids and derivatives;Amino acids and derivatives;3-Hydroxy-3-methylpentane-1,5-dioic acid	Negative	0.0376471	2.93813	1.25173	up
pme3096	C00872	Organic acids;Organic acids;Aminomalonic acid	Negative	9.40222e-05	1.85031	1.35919	up
pme3154	C00418	Organic acids;Organic acids;Mevalonic acid	Negative	0.00174553	6.75491	1.36467	up
pme3311	C00354	Others;Saccharides and Alcohols;D-Fructose-1,6-biphosphate	Negative	0.0088186	2.42308	1.29739	up
pmn001367	--	Phenolic acids;Phenolic acids;Protocatechuic acid-4-O-glucoside*	Negative	0.0122473	1.53546	1.29191	up
pmn001375	--	Lignans and Coumarins;Lignans;1-Hydroxypinoresinol-1-O-Glucoside	Negative	0.038307	1.52061	1.15452	up
pmn001411	--	Phenolic acids;Phenolic acids;Cornoside	Negative	0.00434551	3.48235	1.33994	up
pmn001415	--	Flavonoids;Flavanols;Catechin-(7,8-bc)-4尾-(3,4-dihydroxyphenyl)-dihydro-2-(3H)-one	Negative	0.0116317	1.53446	1.25197	up
pmn001426	C17890	Terpenoids;Triterpene;Euscaphic acid	Negative	0.00241408	3.08687	1.33277	up
pmn001511	--	Phenolic acids;Phenolic acids;3-Hydroxy-5-Methylphenol-1-O-Glucoside	Negative	0.0292188	2.58728	1.27811	up
pmn001553	--	Phenolic acids;Phenolic acids;Cimidahurinine	Negative	0.000756773	3.55916	1.35696	up
pmn001583	--	Flavonoids;Flavonols;Quercetin-3-O-robinobioside*	Negative	0.00709984	3.32066	1.28391	up
pmn001610	C16525	Lipids;Free fatty acids;Eicosadienoic acid	Negative	0.00313542	2.37138	1.30863	up
pmn001681	--	Phenolic acids;Phenolic acids;1-(4-Methoxyphenyl)-1-propanol	Negative	0.0201875	1.56081	1.26706	up
pmn001694	C14835	Lipids;Free fatty acids;9,10,13-Trihydroxy-11-Octadecenoic Acid	Negative	0.00573684	1.58716	1.33596	up
pmp000263	--	Terpenoids;Triterpene;Sanguisorbigenin	Positive	0.000390679	2.88488	1.344	up
pmp000268	--	Terpenoids;Triterpene;Rosamultic acid	Positive	0.00298218	5.57843	1.34465	up
pmp000269	--	Terpenoids;Triterpene;Arjunic Acid*	Positive	0.000443422	2.71885	1.35597	up
pmp000270	--	Terpenoids;Triterpene;Lup-12-en-15伪,19尾-diol-3,11-dioxo-28-oic acid	Positive	0.0383059	9.09921	1.25309	up
pmp000441	--	Terpenoids;Triterpene;11-Keto-ursolic acid	Positive	0.0364866	3.32382	1.24628	up
pmp000444	--	Terpenoids;Triterpene;27,28-Dicarboxyl ursolic acid	Positive	0.00241073	2.12982	1.3271	up
pmp000593	--	Flavonoids;Flavonoid;Luteolin-7-O-rutinoside*	Positive	0.0081241	1.62934	1.26811	up
pmp001086	C11101	Phenolic acids;Phenolic acids;5-Hydroxymethylfurfural	Positive	0.00711091	1.87695	1.30748	up
pmp001276	--	Lipids;Free fatty acids;1-Linolenoyl-rac-glycerol-diglucoside	Positive	0.00395954	3.30497	1.33452	up
pmp001310	--	Flavonoids;Flavonols;6-Hydroxykaempferol-3,6-O-Diglucoside	Positive	0.000451585	2.5907	1.34425	up
Rfmb091	C14767	Lipids;Free fatty acids;9S-Hydroxy-10E,12Z-octadecadienoic acid*	Negative	0.013307	2.69085	1.32801	up
Zmdp003457	--	Flavonoids;Flavonoid;Myricetin-3-O-galactoside-3'-O-rhamnoside	Positive	0.0215654	4.29092	1.25829	up
Zmgn000173	C00121	Others;Saccharides and Alcohols;D-Ribose	Negative	0.0487264	2.28363	1.17858	up
Zmjp000624	C00250	Others;Vitamin;Pyridoxal	Positive	0.00287927	2.46491	1.33652	up
Zmpn000095	C01096	Others;Saccharides and Alcohols;Sorbitol-6-phosphate	Negative	0.0289986	2.77251	1.29351	up
Zmpn003368	C16316	Lipids;Free fatty acids;13S-Hydroxy-9Z,11E,15Z-octadecatrienoic acid	Negative	0.0230297	5.88235	1.29295	up
Zmpn006881	--	Terpenoids;Triterpene;Tormentic acid*	Negative	0.0153014	2.19499	1.28816	up
Zmpn008194	--	Terpenoids;Triterpene;Corosolic acid*	Negative	0.0221652	1.57713	1.29384	up
HJKP000649	C15561	Alkaloids;Alkaloids;N-benzylformamide	Positive	0.0115901	0.28844	1.28875	down
Hmcp001769	--	Flavonoids;Flavonols;Quercetin-3-O-rhamnosyl(1鈫?)arabinoside	Positive	0.0244572	0.584119	1.22977	down
Hmln002806	C10434	Phenolic acids;Phenolic acids;5-O-Caffeoylshikimic acid	Negative	0.0414991	0.408497	1.16352	down
Hmln003405	--	Tannins;Tannin;Ellagic acid-4-O-rhamnoside	Negative	0.000572338	0.513706	1.34597	down
Hmyn007168	--	Lipids;Glycerol ester;LysoPG 16:0	Negative	0.0172329	0.634615	1.27615	down
Hmyp007792	--	Lipids;Glycerol ester;PE(oxo-11:0/16:0)	Positive	0.00207591	0.109541	1.35779	down
Lmbp000668	C07446	Organic acids;Organic acids;Isonicotinic acid*	Positive	0.0381253	0.0860465	1.2614	down
Lmbp003208	--	Lignans and Coumarins;Coumarins;Fraxidin-8-O-glucoside	Positive	0.0458686	0.47929	1.12633	down
Lmgp000796	C00650	Alkaloids;Alkaloids;4-Hydroxymandelonitrile	Positive	0.00658052	0.163341	1.33721	down
Lmgp003270	--	Lignans and Coumarins;Coumarins;Scopoletin-7-O-glucuronide	Positive	0.0225491	0.643141	1.25914	down
Lmhn102068	--	Phenolic acids;Phenolic acids;2-O-Caffeoylmalic acid	Negative	0.0373012	0.610323	1.23558	down
Lmhp008513	--	Lipids;Glycerol ester;2-伪-Linolenoyl-glycerol-1,3-di-O-glucoside	Positive	0.00370353	0.389055	1.33225	down
Lmhp008589	--	Lipids;LPE;LysoPE 18:3(2n isomer)	Positive	0.000757275	0.415416	1.35032	down
Lmhp008833	--	Lipids;LPC;LysoPC 16:1(2n isomer)	Positive	0.0160686	0.53912	1.2752	down
Lmhp009590	--	Lipids;LPC;LysoPC 17:1	Positive	0.021546	0.315897	1.30095	down
Lmlp007435	--	Flavonoids;Chalcones;Isosalipurposide-6''-O-p-coumaric acid	Positive	0.0457681	0.393268	1.23859	down
Lmmn004145	--	Terpenoids;Triterpene;3-O-(2-O-Acetyl-glucosyl)oleanolic acid	Negative	0.0163922	0.219249	1.27279	down
ML10181668	C03969	Amino acids and derivatives;Amino acids and derivatives;Cycloleucine*	Positive	0.0172117	0.396	1.28601	down
mws0147	C20827	Organic acids;Organic acids;尾-Hydroxyisovaleric acid	Negative	0.0355785	0.644138	1.23087	down
mws0208	C06104	Organic acids;Organic acids;Adipic Acid	Negative	0.0294702	0.625959	1.17718	down
mws0216	C01157	Amino acids and derivatives;Amino acids and derivatives;Trans-4-Hydroxy-L-proline	Positive	0.0312463	0.350218	1.23038	down
mws0219	C00049	Amino acids and derivatives;Amino acids and derivatives;L-Aspartic Acid	Negative	0.0201113	0.368351	1.29693	down
mws0230	C00188	Amino acids and derivatives;Amino acids and derivatives;L-Threonine*	Positive	0.0392899	0.401238	1.25517	down
mws0248	C00299	Nucleotides and derivatives;Nucleotides and derivatives;Uridine	Negative	0.00632672	0.282684	1.34375	down
mws0250	C00082	Amino acids and derivatives;Amino acids and derivatives;L-Tyrosine	Positive	0.0112662	0.298852	1.31934	down
mws0277	C00296	Organic acids;Organic acids;Quinic Acid	Negative	0.00133461	0.537883	1.35563	down
mws0582	C11347	Amino acids and derivatives;Amino acids and derivatives;S-(Methyl)glutathione	Positive	0.0374147	0.30448	1.25422	down
mws0671	C00263	Organic acids;Organic acids;L-Homoserine*	Positive	0.0446321	0.361883	1.25064	down
mws0847	C02216	Nucleotides and derivatives;Nucleotides and derivatives;1-Methyladenine	Positive	0.000511938	0.234499	1.34049	down
mws0866	C00092	Others;Saccharides and Alcohols;D-Glucose 6-phosphate*	Negative	0.00773196	0.496108	1.3359	down
mws1090	C00103	Others;Saccharides and Alcohols;Glucose-1-phosphate*	Negative	0.00441076	0.499831	1.33709	down
mws2125	C00074	Organic acids;Organic acids;Phosphoenolpyruvate	Negative	0.0120427	0.64166	1.24824	down
mws4052	C01234	Organic acids;Organic acids;1-Aminocyclopropane-1-carboxylic acid	Positive	0.00193894	0.366966	1.34495	down
mws5042	--	Amino acids and derivatives;Amino acids and derivatives;L-Glycyl-L-phenylalanine	Positive	0.0263975	0.404556	1.24733	down
NK10253223	C05831	Phenolic acids;Phenolic acids;2-Amino-3-methoxybenzoic acid	Positive	0.000631243	0.39075	1.34019	down
pma0134	C06463	Others;Saccharides and Alcohols;D-(-)-Threose	Positive	0.0269205	0.602896	1.18489	down
pma1751	--	Others;Vitamin;N-(beta-D-Glucosyl)nicotinate	Positive	0.000162745	0.251144	1.35093	down
pma1840	--	Alkaloids;Alkaloids;4-Coumaroylcholine	Positive	0.00721553	0.633205	1.27773	down
pmb0108	--	Phenolic acids;Phenolic acids;Feruloyl syringic acid	Positive	0.00333992	0.632143	1.34036	down
pmb0550	C08604	Flavonoids;Anthocyanins;Cyanidin-3-O-glucoside (Kuromanin)*	Positive	0.0205367	0.656219	1.28518	down
pmb0998	C00144	Nucleotides and derivatives;Nucleotides and derivatives;Guanosine 5'-monophosphate	Positive	0.0213446	0.59316	1.20196	down
pmb1283	--	Amino acids and derivatives;Amino acids and derivatives;L-Glutaminyl-L-valyl-L-valyl-L-cysteine	Positive	0.0138169	0.655085	1.24979	down
pmb1574	--	Lipids;Free fatty acids;9,12-Octadecadien-6-Ynoic Acid	Positive	0.00622846	0.147813	1.33889	down
pmb1754	C00588	Alkaloids;Alkaloids;O-Phosphocholine	Positive	0.0442485	0.286206	1.24844	down
pmb2657	C03406	Organic acids;Organic acids;Argininosuccinic acid	Negative	0.00249429	0.377316	1.33047	down
pmb2922	C00029	Nucleotides and derivatives;Nucleotides and derivatives;Uridine 5'-diphospho-D-glucose	Negative	0.00391137	0.592391	1.31911	down
pmb3056	--	Phenolic acids;Phenolic acids;Homovanilloylquinic acid	Negative	0.0123672	0.404194	1.32614	down
pmc0274	C16614	Nucleotides and derivatives;Nucleotides and derivatives;6-Methylmercaptopurine	Positive	0.00556187	0.0829806	1.3441	down
pme0010	C00065	Amino acids and derivatives;Amino acids and derivatives;L-Serine	Positive	0.0120458	0.38359	1.32606	down
pme0014	C00025	Amino acids and derivatives;Amino acids and derivatives;L-Glutamic acid	Positive	0.0206436	0.344928	1.28755	down
pme0021	C00079	Amino acids and derivatives;Amino acids and derivatives;L-Phenylalanine	Positive	0.0085801	0.0834586	1.33647	down
pme0026	C00047	Amino acids and derivatives;Amino acids and derivatives;L-Lysine	Positive	0.0142916	0.219735	1.31606	down
pme0109	C07194	Amino acids and derivatives;Amino acids and derivatives;Methyldopa	Positive	0.00487387	0.580372	1.33817	down
pme0183	--	Nucleotides and derivatives;Nucleotides and derivatives;Isoguanine	Positive	0.00115365	0.291906	1.35975	down
pme0193	C00064	Amino acids and derivatives;Amino acids and derivatives;L-Glutamine	Positive	0.0128319	0.246012	1.3091	down
pme0428	--	Phenolic acids;Phenolic acids;3,4,5-Trimethoxycinnamic acid	Negative	0.0384149	0.396348	1.18951	down
pme0490	C00253	Others;Vitamin;Nicotinic acid (Vitamin B3)*	Positive	0.0353966	0.0820463	1.26603	down
pme0513	C00379	Others;Saccharides and Alcohols;Xylitol*	Negative	0.00731502	0.576865	1.33667	down
pme1002	C00483	Amino acids and derivatives;Amino acids and derivatives;L-Tyramine	Positive	0.020088	0.536672	1.26498	down
pme1137	C01020	Alkaloids;Alkaloids;6-Hydroxynicotinic acid	Positive	0.0352009	0.651882	1.1736	down
pme1178	C00387	Nucleotides and derivatives;Nucleotides and derivatives;Guanosine	Positive	0.00073614	0.381793	1.34881	down
pme1210	C00073	Amino acids and derivatives;Amino acids and derivatives;L-Methionine	Positive	0.0232626	0.16327	1.29957	down
pme1286	C00021	Amino acids and derivatives;Amino acids and derivatives;S-(5'-Adenosy)-L-homocysteine	Positive	0.0420348	0.614968	1.15278	down
pme2433	C06772	Alkaloids;Alkaloids;Diethanolamine	Positive	0.0313291	0.420673	1.25763	down
pme3011	C00334	Organic acids;Organic acids;纬-Aminobutyric acid*	Positive	0.0405114	0.568712	1.22925	down
pme3313	C00085	Others;Saccharides and Alcohols;D-Fructose 6-phosphate*	Negative	0.00471348	0.222298	1.33082	down
pmp000438	C08618	Terpenoids;Triterpene;Betulin	Positive	0.0303494	0.493902	1.16832	down
pmp001257	--	Amino acids and derivatives;Amino acids and derivatives;Tridecanoylglycine	Positive	0.00457691	0.00184175	1.35442	down
pmp001270	--	Lipids;LPC;LysoPC 16:1	Positive	0.0481426	0.514401	1.18359	down
Rfmb319	C00408	Amino acids and derivatives;Amino acids and derivatives;Pipecolic acid*	Positive	0.0354353	0.382527	1.2678	down
Smlp002532	--	Flavonoids;Anthocyanins;Cyanidin-3-O-arabinoside	Positive	0.00265166	0.49915	1.34726	down
Xmgp006913	--	Flavonoids;Chalcones;2,4,2',4'-tetrahydroxy-3'-prenylchalcone	Positive	6.16367e-05	0.355298	1.35852	down
Zmhn002702	--	Others;Stilbene;Ferulic-piceid	Negative	0.0206413	0.597881	1.25689	down
Zmyn000453	C00311	Organic acids;Organic acids;Isocitric Acid*	Negative	0.000760943	0.576499	1.35788	down

## Sheet: Table S6
Table S6 The identified differentially accumulated flavonoids in comparison II (PS9_vs_PS5)
Metabolite ID	KEGG_C_ID	Metabolite Name	Mode	T_test_pvalue	Fold Change	PLS-DA-VIP	Status
HJN104	--	Flavonoids;Dihydroflavonol;Dihydromyricetin-3-O-glucoside	Negative	0.0070079	2.23029	1.30478	up
Hmln002189	--	Flavonoids;Flavonols;Quercetin-3-O-(6''-malonyl)galactoside*	Negative	0.00721575	2.63955	1.31882	up
Lmjp002596	C12637	Flavonoids;Flavonols;Quercetin-3-O-sambubioside*	Positive	0.0351517	2.9439	1.24856	up
Lmmp003306	--	Flavonoids;Flavonols;Quercetin-3-O-xylosyl(1鈫?)arabinoside	Positive	0.0195074	1.97877	1.27021	up
Lmtp004044	--	Flavonoids;Flavonols;Quercetin-3-O-apiosyl(1鈫?)galactoside*	Positive	0.0365354	2.81162	1.20872	up
mws0058	C10038	Flavonoids;Flavonoid;Diosmetin (5,7,3'-Trihydroxy-4'-methoxyflavone)	Negative	0.0274898	2.38298	1.25665	up
mws0059	C05625	Flavonoids;Flavonols;Quercetin-3-O-rutinoside (Rutin)*	Negative	0.0108528	3.16173	1.29424	up
mws0914	C09826	Flavonoids;Dihydroflavonol;Pinobanksin*	Negative	0.000581019	7.71218	1.35808	up
mws1329	C12639	Flavonoids;Flavonols;Quercetin-7-O-glucoside*	Negative	0.00855167	1.56765	1.26777	up
pmb0665	--	Flavonoids;Flavonoid carbonoside;Orientin-7-O-glucoside	Positive	0.00875219	3.04745	1.31154	up
pmb0709	--	Flavonoids;Flavonols;Quercetin-7-O-(6''-malonyl)glucosyl-5-O-glucoside	Positive	0.00561063	12.5012	1.3372	up
pmb2999	--	Flavonoids;Flavonoid;Chrysoeriol-5-O-glucoside	Negative	0.00982387	1.73637	1.28879	up
pme0376	C00509	Flavonoids;Dihydroflavone;Naringenin (5,7,4'-Trihydroxyflavanone)*	Negative	0.00196697	3.52962	1.35784	up
pmn001415	--	Flavonoids;Flavanols;Catechin-(7,8-bc)-4尾-(3,4-dihydroxyphenyl)-dihydro-2-(3H)-one	Negative	0.0116317	1.53446	1.25197	up
pmn001583	--	Flavonoids;Flavonols;Quercetin-3-O-robinobioside*	Negative	0.00709984	3.32066	1.28391	up
pmp000593	--	Flavonoids;Flavonoid;Luteolin-7-O-rutinoside*	Positive	0.0081241	1.62934	1.26811	up
pmp001310	--	Flavonoids;Flavonols;6-Hydroxykaempferol-3,6-O-Diglucoside	Positive	0.000451585	2.5907	1.34425	up
Zmdp003457	--	Flavonoids;Flavonoid;Myricetin-3-O-galactoside-3'-O-rhamnoside	Positive	0.0215654	4.29092	1.25829	up
Hmcp001769	--	Flavonoids;Flavonols;Quercetin-3-O-rhamnosyl(1鈫?)arabinoside	Positive	0.0244572	0.584119	1.22977	down
Lmlp007435	--	Flavonoids;Chalcones;Isosalipurposide-6''-O-p-coumaric acid	Positive	0.0457681	0.393268	1.23859	down
pmb0550	C08604	Flavonoids;Anthocyanins;Cyanidin-3-O-glucoside (Kuromanin)*	Positive	0.0205367	0.656219	1.28518	down
Smlp002532	--	Flavonoids;Anthocyanins;Cyanidin-3-O-arabinoside	Positive	0.00265166	0.49915	1.34726	down
Xmgp006913	--	Flavonoids;Chalcones;2,4,2',4'-tetrahydroxy-3'-prenylchalcone	Positive	6.16367e-05	0.355298	1.35852	down

## Sheet: Table S7
Table S7 Overview of the RNA-seq data. For fruits at each ripening stage, three biological replicates were made.
Sample	Total Reads	Mapped Reads	Properly Paired	Singletons
PS1_rep1	58335568	50867871(87.20%)	42886280(79.66%)	2779645(5.16%)
PS1_rep2	42701617	34883604(81.69%)	28678542(72.55%)	2372573(6.00%)
PS1_rep3	45434619	36289902(79.87%)	30145522(71.32%)	2355555(5.57%)
PS5_rep1	43349140	37750421(87.08%)	31762028(79.12%)	2225083(5.54%)
PS5_rep2	41759635	36263664(86.84%)	30302542(78.60%)	2188125(5.68%)
PS5_rep3	42751062	36673756(85.78%)	30515052(77.07%)	2363160(5.97%)
PS9_rep1	46540632	40168830(86.31%)	33270202(77.91%)	2437760(5.71%)
PS9_rep2	57908162	50104479(86.52%)	41184272(77.72%)	3064003(5.78%)
PS9_rep3	45679201	39770329(87.06%)	32418750(77.44%)	2631724(6.29%)

## Sheet: Table S8
Table S8 The 852 common DEGs that were found to be up-regulated in PS5_vs_PS1 but down-regulated in PS9_vs_PS5
Gene ID	Protein ID	Swiss_prot annottation	NR annotation
C1H46_000010	TQE14091.1	FCS-Like Zinc finger 6 OS=Arabidopsis thaliana OX=3702 GN=FLZ6 PE=1 SV=1	uncharacterized protein LOC103416102 [Malus domestica]
C1H46_000097	TQE14178.1		uncharacterized protein LOC112186301 [Rosa chinensis]
C1H46_000131	TQE14212.1	14-3-3-like protein GF14 kappa OS=Arabidopsis thaliana OX=3702 GN=GRF8 PE=1 SV=2	14-3-3-like protein GF14 kappa isoform X2 [Malus domestica]
C1H46_000223	TQE14304.1	Transcription factor bHLH25 OS=Arabidopsis thaliana OX=3702 GN=BHLH25 PE=2 SV=2	transcription factor bHLH18-like [Malus domestica]
C1H46_000236	TQE14317.1		uncharacterized protein LOC103945777 [Pyrus x bretschneideri]
C1H46_000244	TQE14325.1	Probable xyloglucan endotransglucosylase/hydrolase protein 6 OS=Arabidopsis thaliana OX=3702 GN=XTH6 PE=2 SV=2	probable xyloglucan endotransglucosylase/hydrolase protein 6 [Pyrus x bretschneideri]
C1H46_000261	TQE14342.1	Squalene monooxygenase OS=Panax ginseng OX=4054 PE=2 SV=1	squalene epoxidase 3-like [Malus domestica]
C1H46_000426	TQE14004.1		uncharacterized protein LOC103445081 [Malus domestica]
C1H46_000474	TQE13843.1	AT-hook motif nuclear-localized protein 22 OS=Arabidopsis thaliana OX=3702 GN=AHL22 PE=1 SV=1	AT-hook motif nuclear-localized protein 25-like [Malus domestica]
C1H46_000508	TQE13877.1		uncharacterized protein LOC103416419 [Malus domestica]
C1H46_000546	TQE13915.1	Protein EXORDIUM-like 5 OS=Arabidopsis thaliana OX=3702 GN=EXL5 PE=2 SV=1	protein EXORDIUM-like 5 [Malus domestica]
C1H46_000556	TQE13925.1	U-box domain-containing protein 15 OS=Arabidopsis thaliana OX=3702 GN=PUB15 PE=2 SV=2	U-box domain-containing protein 15-like [Malus domestica]
C1H46_000587	TQE13580.1	Salutaridinol 7-O-acetyltransferase OS=Papaver somniferum OX=3469 GN=SALAT PE=1 SV=1	BAHD acyltransferase At5g47980-like [Malus domestica]
C1H46_000588	TQE13581.1	G-type lectin S-receptor-like serine/threonine-protein kinase At4g27290 OS=Arabidopsis thaliana OX=3702 GN=At4g27290 PE=3 SV=4	G-type lectin S-receptor-like serine/threonine-protein kinase At4g27290 [Malus domestica]
C1H46_000607	TQE13600.1
C1H46_000609	TQE13602.1
C1H46_000640	TQE13633.1		ankyrin-3-like [Malus domestica]
C1H46_000683	TQE13676.1	VQ motif-containing protein 10 OS=Arabidopsis thaliana OX=3702 GN=VQ10 PE=1 SV=1	VQ motif-containing protein 1-like [Malus domestica]
C1H46_000688	TQE13681.1		uncharacterized endoplasmic reticulum membrane protein YGL010W-like [Pyrus x bretschneideri]
C1H46_000712	TQE13705.1	Auxin-induced protein 22D OS=Vigna radiata var. radiata OX=3916 GN=AUX22D PE=2 SV=1	auxin-induced protein 22D-like [Malus domestica]
C1H46_000713	TQE13706.1	Auxin-induced protein AUX28 OS=Glycine max OX=3847 GN=AUX28 PE=2 SV=1	auxin-induced protein AUX28-like [Malus domestica]
C1H46_000763	TQE13756.1	LOB domain-containing protein 16 OS=Arabidopsis thaliana OX=3702 GN=LBD16 PE=1 SV=1	LOB domain-containing protein 16-like [Pyrus x bretschneideri]
C1H46_000783	TQE13776.1	Ethylene-responsive transcription factor ERF095 OS=Arabidopsis thaliana OX=3702 GN=ERF095 PE=1 SV=1	ethylene-responsive transcription factor ERF096-like [Pyrus x bretschneideri]
C1H46_000784	TQE13777.1	Ethylene-responsive transcription factor ERF098 OS=Arabidopsis thaliana OX=3702 GN=ERF098 PE=1 SV=1	ethylene-responsive transcription factor ERF098-like [Malus domestica]
C1H46_000793	TQE13786.1	Transcription factor MYB4 OS=Oryza sativa subsp. japonica OX=39947 GN=MYB4 PE=2 SV=2	myb-related protein Myb4-like [Malus domestica]
C1H46_000841	TQE13510.1		uncharacterized protein LOC103402175 [Malus domestica]
C1H46_000852	TQE13521.1		uncharacterized protein LOC103437232 isoform X2 [Malus domestica]
C1H46_000894	TQE13563.1		uncharacterized protein LOC103436635 [Malus domestica]
C1H46_000975	TQE13408.1	Protein yippee-like At4g27745 OS=Arabidopsis thaliana OX=3702 GN=At4g27745 PE=3 SV=2	protein yippee-like At4g27745 isoform X1 [Malus domestica]
C1H46_001160	TQE13076.1	Transcription factor MYB36 OS=Arabidopsis thaliana OX=3702 GN=MYB36 PE=1 SV=1	transcription factor RAX2 [Malus domestica]
C1H46_001190	TQE13106.1		uncharacterized protein LOC108169698 [Malus domestica]
C1H46_001202	TQE13118.1		hypothetical protein PRUPE_6G235500 [Prunus persica]
C1H46_001306	TQE13222.1	Probable protein phosphatase 2C 38 OS=Arabidopsis thaliana OX=3702 GN=PP2C38 PE=1 SV=1	probable protein phosphatase 2C 38 [Malus domestica]
C1H46_001342	TQE12967.1	Rust resistance kinase Lr10 OS=Triticum aestivum OX=4565 GN=LRK10 PE=2 SV=1	rust resistance kinase Lr10-like [Malus domestica]
C1H46_001568	TQE12922.1	11-beta-hydroxysteroid dehydrogenase 1A OS=Arabidopsis thaliana OX=3702 GN=HSD1 PE=1 SV=1	11-beta-hydroxysteroid dehydrogenase 1B-like [Malus domestica]
C1H46_001574	TQE12928.1	Probable UDP-arabinopyranose mutase 1 OS=Zea mays OX=4577 GN=UPTG PE=1 SV=2	UDP-arabinopyranose mutase 1-like [Pyrus x bretschneideri]
C1H46_001585	TQE12939.1	Acylsugar acyltransferase 3 OS=Solanum lycopersicum OX=4081 GN=ASAT3 PE=2 SV=1	LOW QUALITY PROTEIN: acylsugar acyltransferase 3-like [Malus domestica]
C1H46_001663	TQE12790.1		uncharacterized protein LOC103948417 [Pyrus x bretschneideri]
C1H46_001664	TQE12791.1	Flavonoid 3&apos;-monooxygenase OS=Petunia hybrida OX=4102 GN=CYP75B2 PE=2 SV=1	cytochrome P450 76M5-like [Malus domestica]
C1H46_001730	TQE12710.1	E3 ubiquitin-protein ligase ATL6 OS=Arabidopsis thaliana OX=3702 GN=ATL6 PE=1 SV=2	RING-H2 finger protein ATL38-like [Pyrus x bretschneideri]
C1H46_001849	TQE12637.1		BON1-associated protein 2-like [Malus domestica]
C1H46_001888	TQE12497.1	Beta-amyrin synthase OS=Betula platyphylla OX=78630 GN=OSCBPY PE=1 SV=1	beta-amyrin synthase-like [Malus domestica]
C1H46_001981	TQE12328.1	Transcription factor IBH1 OS=Arabidopsis thaliana OX=3702 GN=IBH1 PE=1 SV=1	transcription factor IBH1-like [Pyrus x bretschneideri]
C1H46_002117	TQE12464.1		CLAVATA3/ESR (CLE)-related protein 44 [Prunus mume]
C1H46_002229	TQE12159.1	Death-associated inhibitor of apoptosis 2 OS=Drosophila melanogaster OX=7227 GN=Diap2 PE=1 SV=3	RNA-binding protein MEX3B-like isoform X1 [Malus domestica]
C1H46_002273	TQE12070.1	Tubulin alpha chain OS=Prunus dulcis OX=3755 GN=TUBA PE=2 SV=1	Tubulin alpha-1D chain [Stylophora pistillata]
C1H46_002300	TQE12097.1	Receptor-like protein kinase 7 OS=Arabidopsis thaliana OX=3702 GN=RLK7 PE=1 SV=1	receptor-like protein kinase HAIKU2 [Malus domestica]
C1H46_002395	TQE12001.1	CASP-like protein 1B1 OS=Populus trichocarpa OX=3694 GN=POPTRDRAFT_823125 PE=3 SV=1	CASP-like protein 1B1 [Malus domestica]
C1H46_002506	TQE11872.1	Metallothionein-like protein 1B OS=Vicia faba OX=3906 GN=MT1B PE=3 SV=1	metallothionein-like protein type 2 [Malus domestica]
C1H46_002620	TQE11778.1
C1H46_002626	TQE11784.1	Zeatin O-glucosyltransferase OS=Phaseolus lunatus OX=3884 GN=ZOG1 PE=2 SV=1	zeatin O-glucosyltransferase-like isoform X1 [Pyrus x bretschneideri]
C1H46_002721	TQE11685.1	MDIS1-interacting receptor like kinase 2 OS=Arabidopsis thaliana OX=3702 GN=MIK2 PE=1 SV=3	MDIS1-interacting receptor like kinase 2-like [Pyrus x bretschneideri]
C1H46_002725	TQE11689.1	MDIS1-interacting receptor like kinase 2 OS=Arabidopsis thaliana OX=3702 GN=MIK2 PE=1 SV=3	MDIS1-interacting receptor like kinase 2-like [Malus domestica]
C1H46_002979	TQE11416.1		ankyrin repeat-containing protein At5g02620-like isoform X1 [Malus domestica]
C1H46_003000	TQE11437.1	NAC domain-containing protein 90 OS=Arabidopsis thaliana OX=3702 GN=NAC090 PE=1 SV=1	NAC domain-containing protein 90 [Pyrus x bretschneideri]
C1H46_003141	TQE11135.1		uncharacterized protein Pyn_15505 [Prunus yedoensis var. nudiflora]
C1H46_003165	TQE11159.1	Brassinosteroid-related acyltransferase 1 OS=Arabidopsis thaliana OX=3702 GN=BAT1 PE=2 SV=1	brassinosteroid-related acyltransferase 1-like [Malus domestica]
C1H46_003167	TQE11161.1	Brassinosteroid-related acyltransferase 1 OS=Arabidopsis thaliana OX=3702 GN=BAT1 PE=2 SV=1	brassinosteroid-related acyltransferase 1-like [Malus domestica]
C1H46_003180	TQE11174.1	Probable WRKY transcription factor 40 OS=Arabidopsis thaliana OX=3702 GN=WRKY40 PE=1 SV=1	probable WRKY transcription factor 40 [Malus domestica]
C1H46_003218	TQE11212.1	VQ motif-containing protein 33 OS=Arabidopsis thaliana OX=3702 GN=VQ33 PE=1 SV=1	VQ motif-containing protein 11-like [Malus domestica]
C1H46_003281	TQE11275.1	Transcription factor MYB93 OS=Arabidopsis thaliana OX=3702 GN=MYB93 PE=1 SV=1	transcription factor MYB39-like [Malus domestica]
C1H46_003325	TQE11065.1	Putative laccase-9 OS=Oryza sativa subsp. japonica OX=39947 GN=LAC9 PE=3 SV=1	putative laccase-9 [Pyrus x bretschneideri]
C1H46_003328	TQE11068.1	ABC transporter G family member 6 OS=Arabidopsis thaliana OX=3702 GN=ABCG6 PE=2 SV=1	LOW QUALITY PROTEIN: ABC transporter G family member 6-like [Malus domestica]
C1H46_003412	TQE10997.1	IAA-amino acid hydrolase ILR1-like 6 OS=Arabidopsis thaliana OX=3702 GN=ILL6 PE=1 SV=2	IAA-amino acid hydrolase ILR1-like 6 [Malus domestica]
C1H46_003576	TQE10673.1	Transcription factor HEC2 OS=Arabidopsis thaliana OX=3702 GN=HEC2 PE=1 SV=1	transcription factor HEC2-like [Pyrus x bretschneideri]
C1H46_003617	TQE10714.1	Putative receptor protein kinase ZmPK1 OS=Zea mays OX=4577 GN=PK1 PE=2 SV=2	putative receptor protein kinase ZmPK1 [Pyrus x bretschneideri]
C1H46_003667	TQE10764.1	Transketolase, chloroplastic OS=Zea mays OX=4577 PE=1 SV=1	protein LURP-one-related 8-like [Malus domestica]
C1H46_003906	TQE10451.1		uncharacterized protein LOC103436300 [Malus domestica]
C1H46_003977	TQE10380.1	Heavy metal-associated isoprenylated plant protein 4 OS=Arabidopsis thaliana OX=3702 GN=HIPP04 PE=3 SV=2	heavy metal-associated isoprenylated plant protein 3 [Malus domestica]
C1H46_004002	TQE10405.1	Glutamate receptor 1.2 OS=Arabidopsis thaliana OX=3702 GN=GLR1.2 PE=2 SV=1	glutamate receptor 1.2-like [Malus domestica]
C1H46_004028	TQE10316.1	Probable E3 ubiquitin-protein ligase XERICO OS=Arabidopsis thaliana OX=3702 GN=XERICO PE=1 SV=1	probable E3 ubiquitin-protein ligase XERICO [Pyrus x bretschneideri]
C1H46_004078	TQE10239.1	Probable carboxylesterase 15 OS=Arabidopsis thaliana OX=3702 GN=CXE15 PE=2 SV=1	CXE carboxylesterase [Malus pumila]
C1H46_004089	TQE10250.1	Putative disease resistance RPP13-like protein 1 OS=Arabidopsis thaliana OX=3702 GN=RPPL1 PE=3 SV=1	putative disease resistance RPP13-like protein 1 [Malus domestica]
C1H46_004174	TQE10202.1		hypothetical protein PRUPE_1G097700 [Prunus persica]
C1H46_004177	TQE10205.1	Transcription factor IBH1-like 1 OS=Arabidopsis thaliana OX=3702 GN=IBL1 PE=1 SV=1	transcription factor bHLH149-like [Malus domestica]
C1H46_004255	TQE10152.1	UDP-glycosyltransferase 73D1 OS=Arabidopsis thaliana OX=3702 GN=UGT73D1 PE=3 SV=1	UDP-glycosyltransferase 73D1-like [Malus domestica]
C1H46_004324	TQE10034.1
C1H46_004381	TQE09959.1	Organic cation/carnitine transporter 3 OS=Arabidopsis thaliana OX=3702 GN=OCT3 PE=2 SV=1	organic cation/carnitine transporter 3-like isoform X1 [Pyrus x bretschneideri]
C1H46_004393	TQE09971.1	Salicylate carboxymethyltransferase OS=Clarkia breweri OX=36903 GN=SAMT PE=1 SV=1	salicylate carboxymethyltransferase-like [Pyrus x bretschneideri]
C1H46_004403	TQE09981.1	ABC transporter D family member 2, chloroplastic OS=Arabidopsis thaliana OX=3702 GN=ABCC2 PE=1 SV=1	ABC transporter D family member 2, chloroplastic-like isoform X1 [Malus domestica]
C1H46_004534	TQE09760.1		uncharacterized protein LOC103419908 [Malus domestica]
C1H46_004555	TQE09781.1	Probable LRR receptor-like serine/threonine-protein kinase At1g56130 OS=Arabidopsis thaliana OX=3702 GN=At1g56130 PE=2 SV=2	probable LRR receptor-like serine/threonine-protein kinase At1g56130 [Malus domestica]
C1H46_004563	TQE09789.1	Bifunctional TH2 protein, mitochondrial OS=Arabidopsis thaliana OX=3702 GN=TH2 PE=1 SV=1	probable aminopyrimidine aminohydrolase, mitochondrial [Pyrus x bretschneideri]
C1H46_004571	TQE09797.1	Cysteine-rich repeat secretory protein 56 OS=Arabidopsis thaliana OX=3702 GN=CRRSP56 PE=1 SV=2	cysteine-rich repeat secretory protein 11 [Pyrus x bretschneideri]
C1H46_004647	TQE09690.1	SNF2 domain-containing protein CLASSY 3 OS=Arabidopsis thaliana OX=3702 GN=CLSY3 PE=1 SV=1	SNF2 domain-containing protein CLASSY 3-like [Malus domestica]
C1H46_004828	TQE09609.1	Long-chain-alcohol oxidase FAO1 OS=Lotus japonicus OX=34305 GN=FAO1 PE=1 SV=1	long-chain-alcohol oxidase FAO1 [Pyrus x bretschneideri]
C1H46_004872	TQE09524.1	NAC domain-containing protein 22 OS=Oryza sativa subsp. japonica OX=39947 GN=NAC022 PE=2 SV=1	NAC transcription factor 29-like [Malus domestica]
C1H46_004992	TQE09355.1	L-ascorbate peroxidase 2, cytosolic OS=Arabidopsis thaliana OX=3702 GN=APX2 PE=2 SV=3	L-ascorbate peroxidase 2, cytosolic [Malus domestica]
C1H46_004993	TQE09356.1	TMV resistance protein N OS=Nicotiana glutinosa OX=35889 GN=N PE=1 SV=1	TMV resistance protein N-like [Malus domestica]
C1H46_005401	TQE09018.1	B3 domain-containing protein Os04g0386900 OS=Oryza sativa subsp. japonica OX=39947 GN=Os04g0386900 PE=2 SV=3	B3 domain-containing protein Os04g0386900-like [Malus domestica]
C1H46_005411	TQE09028.1	Probable glucan endo-1,3-beta-glucosidase A6 OS=Arabidopsis thaliana OX=3702 GN=A6 PE=2 SV=1	probable glucan endo-1,3-beta-glucosidase A6 isoform X1 [Malus domestica]
C1H46_005486	TQE08872.1		uncharacterized protein LOC103420705 [Malus domestica]
C1H46_005487	TQE08873.1		uncharacterized protein LOC108867926 [Pyrus x bretschneideri]
C1H46_005587	TQE08739.1
C1H46_005588	TQE08740.1	Probable BOI-related E3 ubiquitin-protein ligase 3 OS=Arabidopsis thaliana OX=3702 GN=BRG3 PE=1 SV=1	probable BOI-related E3 ubiquitin-protein ligase 3 [Malus domestica]
C1H46_005589	TQE08741.1	Protein WHAT&apos;S THIS FACTOR 1 homolog, chloroplastic OS=Arabidopsis thaliana OX=3702 GN=At4g01037 PE=3 SV=1	protein ROOT PRIMORDIUM DEFECTIVE 1-like [Malus domestica]
C1H46_005609	TQE08761.1	Auxin-responsive protein SAUR72 OS=Arabidopsis thaliana OX=3702 GN=SAUR72 PE=2 SV=1	auxin-responsive protein SAUR71-like [Malus domestica]
C1H46_005626	TQE08778.1	G-type lectin S-receptor-like serine/threonine-protein kinase At1g67520 OS=Arabidopsis thaliana OX=3702 GN=At1g67520 PE=2 SV=3	receptor-like serine/threonine-protein kinase SD1-7 isoform X1 [Malus domestica]
C1H46_005627	TQE08779.1	Receptor-like serine/threonine-protein kinase SD1-6 OS=Arabidopsis thaliana OX=3702 GN=SD16 PE=1 SV=2	G-type lectin S-receptor-like serine/threonine-protein kinase CES101 [Pyrus x bretschneideri]
C1H46_005628	TQE08780.1	G-type lectin S-receptor-like serine/threonine-protein kinase At1g67520 OS=Arabidopsis thaliana OX=3702 GN=At1g67520 PE=2 SV=3	G-type lectin S-receptor-like serine/threonine-protein kinase RLK1, partial [Pyrus x bretschneideri]
C1H46_005651	TQE08667.1	Protein TIFY 10A OS=Arabidopsis thaliana OX=3702 GN=TIFY10A PE=1 SV=1	protein TIFY 6b-like [Malus domestica]
C1H46_005711	TQE08727.1	RING-H2 finger protein ATL60 OS=Arabidopsis thaliana OX=3702 GN=ATL60 PE=2 SV=1	RING-H2 finger protein ATL3-like [Malus domestica]
C1H46_005722	TQE08738.1	Protein ELF4-LIKE 1 OS=Arabidopsis thaliana OX=3702 GN=EFL1 PE=2 SV=1	protein EARLY FLOWERING 4-like [Pyrus x bretschneideri]
C1H46_005863	TQE08557.1		uncharacterized protein LOC103934799 isoform X2 [Pyrus x bretschneideri]
C1H46_005893	TQE08418.1	Hydroquinone glucosyltransferase OS=Rauvolfia serpentina OX=4060 GN=AS PE=1 SV=1	hydroquinone glucosyltransferase-like [Malus domestica]
C1H46_005964	TQE08489.1		late embryogenesis abundant protein At1g64065-like [Malus domestica]
C1H46_005965	TQE08490.1		late embryogenesis abundant protein At1g64065-like [Malus domestica]
C1H46_006102	TQE08320.1	G-type lectin S-receptor-like serine/threonine-protein kinase LECRK3 OS=Oryza sativa subsp. japonica OX=39947 GN=LECRK3 PE=3 SV=2	G-type lectin S-receptor-like serine/threonine-protein kinase LECRK3 [Malus domestica]
C1H46_006118	TQE08336.1		uncharacterized protein LOC103413557 [Malus domestica]
C1H46_006182	TQE08215.1	Replication protein A 70 kDa DNA-binding subunit E OS=Arabidopsis thaliana OX=3702 GN=RPA1E PE=2 SV=1	replication protein A 70 kDa DNA-binding subunit B-like [Pyrus x bretschneideri]
C1H46_006194	TQE08227.1	L-type lectin-domain containing receptor kinase S.4 OS=Arabidopsis thaliana OX=3702 GN=LECRKS4 PE=2 SV=1	L-type lectin-domain containing receptor kinase S.4-like [Malus domestica]
C1H46_006227	TQE08101.1	SNF1-related protein kinase regulatory subunit beta-2 OS=Arabidopsis thaliana OX=3702 GN=KINB2 PE=1 SV=1	SNF1-related protein kinase regulatory subunit beta-2-like [Malus domestica]
C1H46_006247	TQE08121.1	Probable E3 ubiquitin-protein ligase XERICO OS=Arabidopsis thaliana OX=3702 GN=XERICO PE=1 SV=1	probable E3 ubiquitin-protein ligase XERICO [Pyrus x bretschneideri]
C1H46_006260	TQE08134.1	Probable cinnamyl alcohol dehydrogenase 1 OS=Arabidopsis thaliana OX=3702 GN=CAD1 PE=2 SV=1	transcription factor WER-like [Malus domestica]
C1H46_006344	TQE08070.1	NAC domain-containing protein 71 OS=Arabidopsis thaliana OX=3702 GN=NAC071 PE=2 SV=1	NAC domain-containing protein 86 [Malus domestica]
C1H46_006345	TQE08071.1	NAC domain-containing protein 71 OS=Arabidopsis thaliana OX=3702 GN=NAC071 PE=2 SV=1	NAC domain-containing protein 86 [Malus domestica]
C1H46_006352	TQE08078.1	Ent-kaurenoic acid oxidase 2 OS=Arabidopsis thaliana OX=3702 GN=KAO2 PE=1 SV=2	ent-kaurenoic acid oxidase 2-like isoform X1 [Malus domestica]
C1H46_006386	TQE07978.1	E3 ubiquitin-protein ligase PUB23 OS=Arabidopsis thaliana OX=3702 GN=PUB23 PE=1 SV=1	E3 ubiquitin-protein ligase PUB23-like [Malus domestica]
C1H46_006641	TQE07708.1		acanthoscurrin-2-like [Malus domestica]
C1H46_006763	TQE07620.1	Abscisic acid 8&apos;-hydroxylase CYP707A2 OS=Solanum lycopersicum OX=4081 GN=CYP707A2 PE=2 SV=1	abscisic acid 8&apos;-hydroxylase 1 [Malus domestica]
C1H46_006854	TQE07534.1	Uncharacterized protein At1g76070 OS=Arabidopsis thaliana OX=3702 GN=At1g76070 PE=1 SV=1	uncharacterized protein At1g76070 [Malus domestica]
C1H46_006865	TQE07545.1	Putative cysteine-rich receptor-like protein kinase 35 OS=Arabidopsis thaliana OX=3702 GN=CRK35 PE=3 SV=3	G-type lectin S-receptor-like serine/threonine-protein kinase At1g67520 [Malus domestica]
C1H46_006984	TQE07331.1		uncharacterized protein LOC103431805, partial [Malus domestica]
C1H46_007117	TQE07295.1		uncharacterized protein LOC103413064, partial [Malus domestica]
C1H46_007168	TQE07115.1	Enoyl-CoA delta isomerase 1, peroxisomal OS=Arabidopsis thaliana OX=3702 GN=ECI1 PE=1 SV=1	enoyl-CoA delta isomerase 1, peroxisomal-like [Pyrus x bretschneideri]
C1H46_007279	TQE07085.1	Uncharacterized N-acetyltransferase YoaA OS=Bacillus subtilis (strain 168) OX=224308 GN=yoaA PE=3 SV=2	uncharacterized N-acetyltransferase p20-like [Malus domestica]
C1H46_007295	TQE07101.1	Disease resistance protein At4g27190 OS=Arabidopsis thaliana OX=3702 GN=At4g27190 PE=2 SV=1	disease resistance protein At4g27190-like [Pyrus x bretschneideri]
C1H46_007350	TQE06960.1	Ribosome-inactivating protein bryodin II OS=Bryonia dioica OX=3652 PE=1 SV=1	ribosome-inactivating protein alpha-trichosanthin-like [Prunus yedoensis var. nudiflora]
C1H46_007416	TQE07026.1	Late embryogenesis abundant protein At1g64065 OS=Arabidopsis thaliana OX=3702 GN=At1g64065 PE=2 SV=1	uncharacterized protein LOC103439246 [Malus domestica]
C1H46_007433	TQE06904.1	Disease resistance-like protein DSC1 OS=Arabidopsis thaliana OX=3702 GN=DSC1 PE=1 SV=1	TMV resistance protein N-like [Malus domestica]
C1H46_007453	TQE06924.1		uncharacterized protein LOC103444562 [Malus domestica]
C1H46_007655	TQE06706.1
C1H46_007794	TQE06552.1	Major allergen Pru ar 1 OS=Prunus armeniaca OX=36596 PE=1 SV=1	major allergen Pru ar 1-like [Malus domestica]
C1H46_007795	TQE06553.1	Major allergen Pru ar 1 OS=Prunus armeniaca OX=36596 PE=1 SV=1	major allergen Pru ar 1-like [Pyrus x bretschneideri]
C1H46_007971	TQE06472.1	Phytochrome A OS=Populus tremuloides OX=3693 GN=PHYA PE=2 SV=1	phytochrome A isoform X2 [Malus domestica]
C1H46_008064	TQE06295.1	Putative F-box protein At1g50870 OS=Arabidopsis thaliana OX=3702 GN=At1g50870 PE=4 SV=1	putative F-box domain, galactose oxidase/kelch, beta-propeller, F-box associated interaction [Rosa chinensis]
C1H46_008213	TQE06148.1	WUSCHEL-related homeobox 8 OS=Oryza sativa subsp. japonica OX=39947 GN=WOX8 PE=2 SV=1	WUSCHEL-related homeobox 13 [Pyrus x bretschneideri]
C1H46_008250	TQE06185.1		uncharacterized protein LOC103431554 [Malus domestica]
C1H46_008276	TQE06080.1	Short-chain dehydrogenase TIC 32, chloroplastic OS=Arabidopsis thaliana OX=3702 GN=TIC32 PE=2 SV=1	short-chain dehydrogenase TIC 32, chloroplastic-like [Malus domestica]
C1H46_008282	TQE06086.1		DNA ligase 1-like [Malus domestica]
C1H46_008343	TQE06033.1	BRI1 kinase inhibitor 1 OS=Arabidopsis thaliana OX=3702 GN=BKI1 PE=1 SV=1	BRI1 kinase inhibitor 1-like [Malus domestica]
C1H46_008356	TQE06046.1	Patatin-like protein 2 OS=Arabidopsis thaliana OX=3702 GN=PLP2 PE=1 SV=1	patatin-like protein 2 isoform X1 [Malus domestica]
C1H46_008357	TQE06047.1	Patatin-like protein 2 OS=Arabidopsis thaliana OX=3702 GN=PLP2 PE=1 SV=1	patatin-like protein 2 isoform X1 [Malus domestica]
C1H46_008381	TQE06071.1	Xyloglucan endotransglucosylase/hydrolase protein 22 OS=Arabidopsis thaliana OX=3702 GN=XTH22 PE=1 SV=1	xyloglucan endotransglucosylase/hydrolase protein 24-like [Pyrus x bretschneideri]
C1H46_008385	TQE05961.1
C1H46_008430	TQE06006.1	DNA-directed RNA polymerase V subunit 5A OS=Arabidopsis thaliana OX=3702 GN=NRPE5A PE=1 SV=1	DNA-directed RNA polymerase V subunit 5A-like [Pyrus x bretschneideri]
C1H46_008454	TQE05930.1	Protein RKD3 OS=Arabidopsis thaliana OX=3702 GN=RKD3 PE=3 SV=1	protein RKD4-like [Malus domestica]
C1H46_008570	TQE05887.1	Transcription factor ORG2 OS=Arabidopsis thaliana OX=3702 GN=ORG2 PE=1 SV=1	transcription factor ORG2-like isoform X1 [Malus domestica]
C1H46_008571	TQE05888.1	Transcription factor ORG2 OS=Arabidopsis thaliana OX=3702 GN=ORG2 PE=1 SV=1	transcription factor ORG2-like [Pyrus x bretschneideri]
C1H46_008590	TQE05771.1		uncharacterized protein LOC103443768 [Malus domestica]
C1H46_008592	TQE05773.1	Zinc finger protein 2 OS=Arabidopsis thaliana OX=3702 GN=ZFP2 PE=1 SV=1	zinc finger protein 2-like [Pyrus x bretschneideri]
C1H46_008618	TQE05712.1	Protein DMR6-LIKE OXYGENASE 1 OS=Arabidopsis thaliana OX=3702 GN=DLO1 PE=1 SV=1	protein DMR6-LIKE OXYGENASE 2-like [Malus domestica]
C1H46_008628	TQE05722.1	Root phototropism protein 3 OS=Arabidopsis thaliana OX=3702 GN=RPT3 PE=1 SV=2	root phototropism protein 3-like [Malus domestica]
C1H46_008633	TQE05727.1		uncharacterized protein LOC108174256 [Malus domestica]
C1H46_008741	TQE05608.1	E3 ubiquitin-protein ligase PUB23 OS=Arabidopsis thaliana OX=3702 GN=PUB23 PE=1 SV=1	E3 ubiquitin-protein ligase PUB23-like [Malus domestica]
C1H46_008861	TQE05526.1	Cationic peroxidase 1 OS=Arachis hypogaea OX=3818 GN=PNC1 PE=1 SV=2	peroxidase P7-like [Pyrus x bretschneideri]
C1H46_008905	TQE05480.1	Probable choline kinase 1 OS=Arabidopsis thaliana OX=3702 GN=CK1 PE=2 SV=1	probable choline kinase 1 isoform X1 [Pyrus x bretschneideri]
C1H46_009171	TQE05192.1	Putative disease resistance protein RGA1 OS=Solanum bulbocastanum OX=147425 GN=RGA1 PE=2 SV=2	putative disease resistance protein RGA3 isoform X1 [Pyrus x bretschneideri]
C1H46_009172	TQE05193.1	Probable proteasome inhibitor OS=Arabidopsis thaliana OX=3702 GN=At3g53970 PE=1 SV=1	probable proteasome inhibitor [Malus domestica]
C1H46_009305	TQE05153.1	Dormancy-associated protein homolog 3 OS=Arabidopsis thaliana OX=3702 GN=At1g56220 PE=1 SV=1	dormancy-associated protein homolog 3-like isoform X1 [Malus domestica]
C1H46_009352	TQE05060.1		uncharacterized protein LOC103403206 [Malus domestica]
C1H46_009354	TQE05062.1	Uncharacterized protein At2g33490 OS=Arabidopsis thaliana OX=3702 GN=At2g33490 PE=4 SV=2	uncharacterized protein At2g33490-like [Pyrus x bretschneideri]
C1H46_009528	TQE04814.1	Strigolactone esterase D14 OS=Oryza sativa subsp. japonica OX=39947 GN=D14 PE=1 SV=1	strigolactone esterase D14-like [Malus domestica]
C1H46_009583	TQE04730.1	12-oxophytodienoate reductase 3 OS=Solanum lycopersicum OX=4081 GN=OPR3 PE=1 SV=1	12-oxophytodienoate reductase 3 [Malus domestica]
C1H46_009625	TQE04772.1		SH3 and multiple ankyrin repeat domains protein 1 [Malus domestica]
C1H46_009658	TQE04805.1	Putative transcription factor bHLH041 OS=Arabidopsis thaliana OX=3702 GN=BHLH41 PE=3 SV=1	putative transcription factor bHLH041 isoform X1 [Malus domestica]
C1H46_009703	TQE04720.1
C1H46_009810	TQE04617.1	CBS domain-containing protein CBSX3, mitochondrial OS=Arabidopsis thaliana OX=3702 GN=CBSX3 PE=1 SV=1	CBS domain-containing protein CBSX3, mitochondrial-like [Malus domestica]
C1H46_009816	TQE04623.1	Cytochrome P450 714C2 OS=Oryza sativa subsp. japonica OX=39947 GN=CYP714C2 PE=2 SV=1	cytochrome P450 714C2-like [Malus domestica]
C1H46_009844	TQE04537.1	Transcription factor bHLH25 OS=Arabidopsis thaliana OX=3702 GN=BHLH25 PE=2 SV=2	transcription factor bHLH18-like [Malus domestica]
C1H46_009948	TQE04428.1	Auxin-induced protein AUX22 OS=Glycine max OX=3847 GN=AUX22 PE=2 SV=1	auxin-induced protein IAA6 [Malus domestica]
C1H46_010019	TQE04400.1		proline-rich protein 4-like [Pyrus x bretschneideri]
C1H46_010037	TQE04252.1	TMV resistance protein N OS=Nicotiana glutinosa OX=35889 GN=N PE=1 SV=1	TMV resistance protein N-like [Malus domestica]
C1H46_010136	TQE04351.1	IQ domain-containing protein IQM3 OS=Arabidopsis thaliana OX=3702 GN=IQM3 PE=2 SV=1	IQ domain-containing protein IQM3-like [Pyrus x bretschneideri]
C1H46_010175	TQE04181.1	Heavy metal-associated isoprenylated plant protein 47 OS=Arabidopsis thaliana OX=3702 GN=HIPP47 PE=3 SV=1	uncharacterized protein LOC103931499 [Pyrus x bretschneideri]
C1H46_010248	TQE04136.1	Cysteine-rich receptor-like protein kinase 8 OS=Arabidopsis thaliana OX=3702 GN=CRK8 PE=3 SV=2	cysteine-rich receptor-like protein kinase 10 [Malus domestica]
C1H46_010306	TQE04086.1	Laccase-3 OS=Arabidopsis thaliana OX=3702 GN=LAC3 PE=2 SV=2	laccase-3-like [Malus domestica]
C1H46_010369	TQE03998.1		lysosomal Pro-X carboxypeptidase-like [Malus domestica]
C1H46_010440	TQE03913.1	Heavy metal-associated isoprenylated plant protein 39 OS=Arabidopsis thaliana OX=3702 GN=HIPP39 PE=2 SV=1	random slug protein 5 isoform X2 [Malus domestica]
C1H46_010462	TQE03935.1		hypothetical protein PRUPE_2G292900 [Prunus persica]
C1H46_010596	TQE03789.1	Regulator of nonsense transcripts UPF2 OS=Arabidopsis thaliana OX=3702 GN=UPF2 PE=2 SV=1	regulator of nonsense transcripts UPF2-like [Malus domestica]
C1H46_010678	TQE03704.1	Phospholipase A1-IIdelta OS=Arabidopsis thaliana OX=3702 GN=At2g42690 PE=1 SV=1	phospholipase A1-IIdelta-like [Malus domestica]
C1H46_010681	TQE03707.1	Probable LRR receptor-like serine/threonine-protein kinase At1g51820 OS=Arabidopsis thaliana OX=3702 GN=At1g51820 PE=1 SV=1	probable LRR receptor-like serine/threonine-protein kinase At1g05700 [Malus domestica]
C1H46_010714	TQE03740.1	GDSL esterase/lipase At5g37690 OS=Arabidopsis thaliana OX=3702 GN=At5g37690 PE=2 SV=1	GDSL esterase/lipase At5g37690 [Malus domestica]
C1H46_010783	TQE03652.1	Pentatricopeptide repeat-containing protein At2g18940, chloroplastic OS=Arabidopsis thaliana OX=3702 GN=At2g18940 PE=2 SV=1	pentatricopeptide repeat-containing protein At2g18940, chloroplastic-like [Pyrus x bretschneideri]
C1H46_010811	TQE03496.1	Autophagy-related protein 8C OS=Oryza sativa subsp. indica OX=39946 GN=ATG8C PE=3 SV=2	uncharacterized protein LOC103443507 [Malus domestica]
C1H46_010914	TQE03599.1
C1H46_010920	TQE03440.1	Probable E3 ubiquitin-protein ligase ARI10 OS=Arabidopsis thaliana OX=3702 GN=ARI10 PE=2 SV=1	uncharacterized protein LOC103419773 [Malus domestica]
C1H46_011025	TQE03374.1		uncharacterized protein LOC103406149 isoform X1 [Malus domestica]
C1H46_011057	TQE03331.1	Mavicyanin OS=Cucurbita pepo OX=3663 PE=1 SV=1	blue copper protein-like [Malus domestica]
C1H46_011083	TQE03271.1	Zinc finger protein ZAT6 OS=Arabidopsis thaliana OX=3702 GN=ZAT6 PE=2 SV=1	zinc finger protein ZAT10-like [Malus domestica]
C1H46_011111	TQE03299.1		uncharacterized protein LOC103443121 [Malus domestica]
C1H46_011136	TQE03235.1		late embryogenesis abundant protein At1g64065-like [Malus domestica]
C1H46_011288	TQE03117.1		uncharacterized protein LOC103413684 [Malus domestica]
C1H46_011292	TQE03121.1	Probable leucine-rich repeat receptor-like serine/threonine-protein kinase At3g14840 OS=Arabidopsis thaliana OX=3702 GN=LRR-RLK PE=1 SV=1	probable leucine-rich repeat receptor-like serine/threonine-protein kinase At3g14840 [Pyrus x bretschneideri]
C1H46_011297	TQE03126.1	Probable LRR receptor-like serine/threonine-protein kinase At1g53430 OS=Arabidopsis thaliana OX=3702 GN=At1g53430 PE=1 SV=1	probable LRR receptor-like serine/threonine-protein kinase At1g53430 isoform X1 [Malus domestica]
C1H46_011298	TQE03127.1	Probable LRR receptor-like serine/threonine-protein kinase At1g53430 OS=Arabidopsis thaliana OX=3702 GN=At1g53430 PE=1 SV=1	probable LRR receptor-like serine/threonine-protein kinase At1g53430 isoform X1 [Malus domestica]
C1H46_011541	TQE02812.1		uncharacterized protein LOC103963575 isoform X1 [Pyrus x bretschneideri]
C1H46_011774	TQE02618.1		tetraspanin-19 isoform X2 [Prunus persica]
C1H46_011784	TQE02628.1
C1H46_011804	TQE02570.1	Indole-3-acetic acid-induced protein ARG7 OS=Vigna radiata var. radiata OX=3916 GN=ARG7 PE=2 SV=1	hypothetical protein PRUPE_8G081100 [Prunus persica]
C1H46_011944	TQE02419.1	Indole-3-acetic acid-induced protein ARG7 OS=Vigna radiata var. radiata OX=3916 GN=ARG7 PE=2 SV=1	auxin-induced protein 15A-like [Malus domestica]
C1H46_011945	TQE02420.1	Auxin-responsive protein SAUR20 OS=Arabidopsis thaliana OX=3702 GN=SAUR20 PE=2 SV=1	hypothetical protein PRUPE_8G157900 [Prunus persica]
C1H46_012011	TQE02372.1		uncharacterized protein LOC103415831 [Malus domestica]
C1H46_012023	TQE02384.1	UPF0676 protein C1494.01 OS=Schizosaccharomyces pombe (strain 972 / ATCC 24843) OX=284812 GN=SPCC1494.01 PE=3 SV=2	2-oxoglutarate-Fe(II) type oxidoreductase-like isoform X1 [Pyrus x bretschneideri]
C1H46_012061	TQE02292.1		umecyanin-like [Malus domestica]
C1H46_012180	TQE02179.1	Auxin-responsive protein IAA3 OS=Arabidopsis thaliana OX=3702 GN=IAA3 PE=1 SV=1	auxin-responsive protein IAA3-like [Malus domestica]
C1H46_012181	TQE02180.1	Auxin-responsive protein IAA16 OS=Arabidopsis thaliana OX=3702 GN=IAA16 PE=1 SV=1	auxin-responsive protein IAA16 [Malus domestica]
C1H46_012231	TQE02230.1	Phosphoenolpyruvate carboxylase kinase 2 OS=Arabidopsis thaliana OX=3702 GN=PPCK2 PE=1 SV=2	phosphoenolpyruvate carboxylase kinase 1-like [Pyrus x bretschneideri]
C1H46_012273	TQE02145.1	Probable xyloglucan endotransglucosylase/hydrolase protein 23 OS=Arabidopsis thaliana OX=3702 GN=XTH23 PE=2 SV=1	probable xyloglucan endotransglucosylase/hydrolase protein 23 precursor [Malus domestica]
C1H46_012299	TQE02113.1	Receptor kinase-like protein Xa21 OS=Oryza sativa subsp. japonica OX=39947 GN=XA21 PE=1 SV=1	putative receptor-like protein kinase At3g47110 isoform X1 [Malus domestica]
C1H46_012429	TQE01995.1	Probable disease resistance protein At5g66900 OS=Arabidopsis thaliana OX=3702 GN=At5g66900 PE=3 SV=1	probable disease resistance protein At5g66900 [Malus domestica]
C1H46_012573	TQE01773.1	Ethylene-responsive transcription factor ERF061 OS=Arabidopsis thaliana OX=3702 GN=ERF061 PE=2 SV=1	DREB6.7 [Malus sieversii]
C1H46_012623	TQE01823.1	Bidirectional sugar transporter SWEET4 OS=Oryza sativa subsp. indica OX=39946 GN=SWEET4 PE=2 SV=1	bidirectional sugar transporter SWEET4-like [Malus domestica]
C1H46_012644	TQE01700.1	Factor of DNA methylation 2 OS=Arabidopsis thaliana OX=3702 GN=FDM2 PE=1 SV=1	factor of DNA methylation 1-like [Malus domestica]
C1H46_012691	TQE01747.1		uncharacterized protein LOC108174722 [Malus domestica]
C1H46_012703	TQE01639.1	Probable LRR receptor-like serine/threonine-protein kinase At5g63710 OS=Arabidopsis thaliana OX=3702 GN=At5g63710 PE=1 SV=1	probable LRR receptor-like serine/threonine-protein kinase At5g63710 [Pyrus x bretschneideri]
C1H46_012818	TQE01588.1	Flavonoid 3&apos;-monooxygenase OS=Petunia hybrida OX=4102 GN=CYP75B2 PE=2 SV=1	flavonoid 3&apos;-monooxygenase [Malus domestica]
C1H46_012843	TQE01480.1		myb-related protein Myb4-like [Malus domestica]
C1H46_012865	TQE01502.1	Putative cysteine-rich receptor-like protein kinase 23 OS=Arabidopsis thaliana OX=3702 GN=CRK23 PE=2 SV=1	uncharacterized protein LOC103411525 [Malus domestica]
C1H46_012893	TQE01530.1	Cellulose synthase-like protein H1 OS=Oryza sativa subsp. japonica OX=39947 GN=CSLH1 PE=2 SV=2	cellulose synthase-like protein H1 isoform X1 [Malus domestica]
C1H46_012903	TQE01540.1	Cellulose synthase-like protein H1 OS=Oryza sativa subsp. japonica OX=39947 GN=CSLH1 PE=2 SV=2	cellulose synthase-like protein H1 [Malus domestica]
C1H46_012937	TQE01457.1		uncharacterized protein LOC103455756 [Malus domestica]
C1H46_012961	TQE01380.1
C1H46_012976	TQE01395.1	Inactive poly [ADP-ribose] polymerase RCD1 OS=Arabidopsis thaliana OX=3702 GN=RCD1 PE=1 SV=1	probable inactive poly [ADP-ribose] polymerase SRO3 [Malus domestica]
C1H46_013095	TQE01279.1	Zinc finger protein 7 OS=Arabidopsis thaliana OX=3702 GN=ZFP7 PE=1 SV=1	C2H2L domain class transcription factor [Malus domestica]
C1H46_013102	TQE01286.1	Probable indole-3-acetic acid-amido synthetase GH3.1 OS=Arabidopsis thaliana OX=3702 GN=GH3.1 PE=2 SV=1	probable indole-3-acetic acid-amido synthetase GH3.1 [Malus domestica]
C1H46_013158	TQE01251.1		tyrosine-sulfated glycopeptide receptor 1-like [Pyrus x bretschneideri]
C1H46_013159	TQE01252.1	Receptor-like protein EIX1 OS=Solanum lycopersicum OX=4081 GN=EIX1 PE=2 SV=2	receptor-like protein 2 [Malus domestica]
C1H46_013188	TQE01165.1	Retrovirus-related Pol polyprotein from transposon 17.6 OS=Drosophila melanogaster OX=7227 GN=pol PE=3 SV=1	uncharacterized protein LOC109946372 [Prunus persica]
C1H46_013249	TQE01110.1	Ethylene-responsive transcription factor 1B OS=Arabidopsis thaliana OX=3702 GN=ERF1B PE=1 SV=2	ethylene-responsive transcription factor 1B-like [Malus domestica]
C1H46_013379	TQE01102.1	Dof zinc finger protein DOF5.3 OS=Arabidopsis thaliana OX=3702 GN=DOF5.3 PE=2 SV=1	dof zinc finger protein DOF2.1-like [Malus domestica]
C1H46_013469	TQE00929.1		uncharacterized protein LOC103447667 [Malus domestica]
C1H46_013492	TQE00952.1	Laccase-4 OS=Arabidopsis thaliana OX=3702 GN=IRX12 PE=2 SV=2	laccase-4-like [Malus domestica]
C1H46_013505	TQE00965.1	Cytochrome P450 86A1 OS=Arabidopsis thaliana OX=3702 GN=CYP86A1 PE=1 SV=2	cytochrome P450 86A1-like [Malus domestica]
C1H46_013557	TQE00762.1	Auxin-responsive protein IAA14 OS=Arabidopsis thaliana OX=3702 GN=IAA14 PE=1 SV=2	auxin-responsive protein IAA14-like [Malus domestica]
C1H46_013560	TQE00765.1	Magnesium transporter MRS2-2 OS=Arabidopsis thaliana OX=3702 GN=MRS2-2 PE=2 SV=1	magnesium transporter MRS2-I-like [Malus domestica]
C1H46_013856	TQE00500.1	Receptor-like protein EIX2 OS=Solanum lycopersicum OX=4081 GN=EIX2 PE=1 SV=2	receptor-like protein 12 [Pyrus x bretschneideri]
C1H46_013859	TQE00503.1	Receptor-like protein EIX2 OS=Solanum lycopersicum OX=4081 GN=EIX2 PE=1 SV=2	receptor-like protein 12 [Pyrus x bretschneideri]
C1H46_013881	TQE00525.1	Rust resistance kinase Lr10 OS=Triticum aestivum OX=4565 GN=LRK10 PE=2 SV=1	rust resistance kinase Lr10-like [Pyrus x bretschneideri]
C1H46_013887	TQE00531.1	Rust resistance kinase Lr10 OS=Triticum aestivum OX=4565 GN=LRK10 PE=2 SV=1	LEAF RUST 10 DISEASE-RESISTANCE LOCUS RECEPTOR-LIKE PROTEIN KINASE-like 2.1 [Pyrus x bretschneideri]
C1H46_013888	TQE00532.1		rust resistance kinase Lr10-like [Pyrus x bretschneideri]
C1H46_013912	TQE00486.1	Subtilisin-like protease SBT1.6 OS=Arabidopsis thaliana OX=3702 GN=SBT1.6 PE=2 SV=1	subtilisin-like protease SBT1.6 [Malus domestica]
C1H46_014005	TQE00369.1		hypothetical protein VITISV_020812 [Vitis vinifera]
C1H46_014053	TQE00326.1	Major pollen allergen Bet v 1-D/H OS=Betula pendula OX=3505 GN=BETV1D PE=1 SV=2	major allergen Pru ar 1-like [Malus domestica]
C1H46_014055	TQE00328.1	Probable ethylene response sensor 1 OS=Oryza sativa subsp. indica OX=39946 GN=ERS1 PE=2 SV=1	probable ethylene response sensor 1 [Malus domestica]
C1H46_014170	TQE00252.1	Basic leucine zipper 43 OS=Arabidopsis thaliana OX=3702 GN=BZIP43 PE=1 SV=1	basic leucine zipper 43-like [Malus domestica]
C1H46_014268	TQE00158.1	Eukaryotic translation initiation factor 1A OS=Onobrychis viciifolia OX=3882 PE=2 SV=2	LOW QUALITY PROTEIN: eukaryotic translation initiation factor 1A-like [Malus domestica]
C1H46_014311	TQE00058.1		uncharacterized protein LOC103439483 [Malus domestica]
C1H46_014348	TQE00095.1	NAC domain-containing protein 91 OS=Arabidopsis thaliana OX=3702 GN=NAC091 PE=1 SV=1	NAC domain-containing protein 91-like [Malus domestica]
C1H46_014398	TQE00020.1	Transcription factor UNE10 OS=Arabidopsis thaliana OX=3702 GN=UNE10 PE=2 SV=1	transcription factor PIF7-like isoform X2 [Malus domestica]
C1H46_014504	TQD99891.1	G-type lectin S-receptor-like serine/threonine-protein kinase RLK1 OS=Arabidopsis thaliana OX=3702 GN=RLK1 PE=2 SV=2	G-type lectin S-receptor-like serine/threonine-protein kinase RLK1 [Malus domestica]
C1H46_014505	TQD99892.1	G-type lectin S-receptor-like serine/threonine-protein kinase LECRK2 OS=Oryza sativa subsp. japonica OX=39947 GN=LECRK2 PE=3 SV=1	LOW QUALITY PROTEIN: G-type lectin S-receptor-like serine/threonine-protein kinase LECRK3 [Malus domestica]
C1H46_014630	TQD99778.1	U-box domain-containing protein 44 OS=Arabidopsis thaliana OX=3702 GN=PUB44 PE=1 SV=1	U-box domain-containing protein 44-like [Malus domestica]
C1H46_014683	TQD99679.1	Probable methyltransferase PMT18 OS=Arabidopsis thaliana OX=3702 GN=At1g33170 PE=2 SV=1	probable methyltransferase PMT18 [Malus domestica]
C1H46_014710	TQD99706.1		hypothetical protein Pyn_29481 [Prunus yedoensis var. nudiflora]
C1H46_014788	TQD99652.1
C1H46_014881	TQD99545.1	Pectate lyase OS=Zinnia violacea OX=34245 PE=1 SV=1	pectate lyase-like [Pyrus x bretschneideri]
C1H46_014898	TQD99562.1		uncharacterized protein LOC103411307 [Malus domestica]
C1H46_014957	TQD99483.1	Heavy metal-associated isoprenylated plant protein 39 OS=Arabidopsis thaliana OX=3702 GN=HIPP39 PE=2 SV=1	heavy metal-associated isoprenylated plant protein 3 [Malus domestica]
C1H46_014982	TQD99412.1	B-box zinc finger protein 20 OS=Arabidopsis thaliana OX=3702 GN=BBX20 PE=1 SV=1	B-box zinc finger protein 20 [Malus domestica]
C1H46_015030	TQD99372.1	3-epi-6-deoxocathasterone 23-monooxygenase CYP90C1 OS=Arabidopsis thaliana OX=3702 GN=CYP90C1 PE=1 SV=3	3-epi-6-deoxocathasterone 23-monooxygenase [Malus domestica]
C1H46_015140	TQD99226.1	Snakin-1 OS=Solanum tuberosum OX=4113 GN=SN1 PE=1 SV=1	peamaclein [Malus domestica]
C1H46_015152	TQD99238.1	Agamous-like MADS-box protein AGL104 OS=Arabidopsis thaliana OX=3702 GN=AGL104 PE=1 SV=1	MADS-box protein AGL24-like [Malus domestica]
C1H46_015169	TQD99255.1	Coatomer subunit epsilon-1 OS=Arabidopsis thaliana OX=3702 GN=At1g30630 PE=2 SV=1	coatomer subunit epsilon-1-like [Malus domestica]
C1H46_015236	TQD99117.1	Heat stress transcription factor A-6b OS=Arabidopsis thaliana OX=3702 GN=HSFA6b PE=2 SV=1	heat stress transcription factor A-6b [Malus domestica]
C1H46_015241	TQD99122.1	Cold-responsive protein kinase 1 OS=Arabidopsis thaliana OX=3702 GN=CRPK1 PE=1 SV=1	putative serine/threonine-protein kinase [Malus domestica]
C1H46_015294	TQD99093.1	Protein TIFY 10B OS=Arabidopsis thaliana OX=3702 GN=TIFY10B PE=1 SV=1	protein TIFY 10B-like [Malus domestica]
C1H46_015358	TQD98991.1	F-box/kelch-repeat protein At1g57790 OS=Arabidopsis thaliana OX=3702 GN=At1g57790 PE=2 SV=1	F-box/kelch-repeat protein At1g57790-like [Pyrus x bretschneideri]
C1H46_015425	TQD98955.1	Transcription factor MYC3 OS=Arabidopsis thaliana OX=3702 GN=MYC3 PE=1 SV=1	transcription factor MYC2-like [Malus domestica]
C1H46_015443	TQD98973.1		hypothetical protein PRUPE_5G133000 [Prunus persica]
C1H46_015480	TQD98837.1	Probable CCR4-associated factor 1 homolog 9 OS=Arabidopsis thaliana OX=3702 GN=CAF1-9 PE=2 SV=1	probable CCR4-associated factor 1 homolog 11 [Pyrus x bretschneideri]
C1H46_015481	TQD98838.1	Probable CCR4-associated factor 1 homolog 9 OS=Arabidopsis thaliana OX=3702 GN=CAF1-9 PE=2 SV=1	probable CCR4-associated factor 1 homolog 11 [Pyrus x bretschneideri]
C1H46_015543	TQD98900.1	Disease resistance protein RPM1 OS=Arabidopsis thaliana OX=3702 GN=RPM1 PE=1 SV=1	disease resistance protein RPM1-like [Malus domestica]
C1H46_015569	TQD98926.1
C1H46_015570	TQD98927.1
C1H46_015789	TQD98541.1	Probable disease resistance RPP8-like protein 2 OS=Arabidopsis thaliana OX=3702 GN=RPP8L2 PE=3 SV=1	disease resistance protein RPP8-like [Malus domestica]
C1H46_015804	TQD98556.1	U-box domain-containing protein 52 OS=Arabidopsis thaliana OX=3702 GN=PUB52 PE=2 SV=1	U-box domain-containing protein 35 isoform X2 [Malus domestica]
C1H46_015810	TQD98562.1	Ethylene-responsive transcription factor 2 OS=Nicotiana tabacum OX=4097 GN=ERF2 PE=2 SV=1	ethylene-responsive transcription factor 2-like [Malus domestica]
C1H46_015818	TQD98570.1		mavicyanin-like [Pyrus x bretschneideri]
C1H46_015842	TQD98594.1	Cytochrome P450 714A1 OS=Arabidopsis thaliana OX=3702 GN=CYP714A1 PE=2 SV=1	cytochrome P450 714A1-like [Malus domestica]
C1H46_015877	TQD98629.1		uncharacterized protein LOC103953835 [Pyrus x bretschneideri]
C1H46_015976	TQD98375.1		VQ motif-containing protein 22-like [Malus domestica]
C1H46_015979	TQD98378.1		LRR receptor-like serine/threonine-protein kinase GSO2 [Malus domestica]
C1H46_016025	TQD98424.1	Protein NARROW LEAF 1 OS=Oryza sativa subsp. japonica OX=39947 GN=NAL1 PE=1 SV=1	uncharacterized protein LOC103435277 isoform X2 [Malus domestica]
C1H46_016047	TQD98329.1
C1H46_016099	TQD98278.1	Abscisic acid 8&apos;-hydroxylase CYP707A2 OS=Solanum lycopersicum OX=4081 GN=CYP707A2 PE=2 SV=1	abscisic acid 8&apos;-hydroxylase 1-like [Malus domestica]
C1H46_016388	TQD98024.1	Xyloglucan endotransglucosylase/hydrolase 2 OS=Glycine max OX=3847 PE=2 SV=1	xyloglucan endotransglucosylase/hydrolase 2 [Malus domestica]
C1H46_016406	TQD97881.1	Uncharacterized protein At1g76070 OS=Arabidopsis thaliana OX=3702 GN=At1g76070 PE=1 SV=1	uncharacterized protein At1g76070-like [Malus domestica]
C1H46_016413	TQD97888.1	E3 ubiquitin-protein ligase ATL23 OS=Arabidopsis thaliana OX=3702 GN=ATL23 PE=1 SV=2	E3 ubiquitin-protein ligase ATL23-like [Malus domestica]
C1H46_016425	TQD97900.1	GDSL esterase/lipase EXL3 OS=Arabidopsis thaliana OX=3702 GN=EXL3 PE=2 SV=1	GDSL esterase/lipase EXL3-like [Malus domestica]
C1H46_016433	TQD97908.1	Prostaglandin E synthase 2 OS=Danio rerio OX=7955 GN=ptges2 PE=2 SV=1	prostaglandin E synthase 2-like [Pyrus x bretschneideri]
C1H46_016463	TQD97938.1	Gibberellin-regulated protein 1 OS=Arabidopsis thaliana OX=3702 GN=GASA1 PE=2 SV=2	gibberellin-regulated protein 1-like [Malus domestica]
C1H46_016490	TQD97965.1	DEAD-box ATP-dependent RNA helicase 27 OS=Oryza sativa subsp. japonica OX=39947 GN=Os03g0802700 PE=3 SV=1	DEAD-box ATP-dependent RNA helicase 27-like isoform X1 [Malus domestica]
C1H46_016630	TQD97764.1	Mitogen-activated protein kinase kinase kinase 5 OS=Arabidopsis thaliana OX=3702 GN=MAPKKK5 PE=1 SV=1	mitogen-activated protein kinase kinase kinase YODA-like [Malus domestica]
C1H46_016636	TQD97770.1	Ethylene-responsive transcription factor ERF003 OS=Arabidopsis thaliana OX=3702 GN=ERF003 PE=2 SV=1	ethylene-responsive transcription factor ERF003-like [Malus domestica]
C1H46_016637	TQD97771.1		uncharacterized protein LOC103441769 [Malus domestica]
C1H46_016692	TQD97719.1		uncharacterized protein LOC103452820 [Malus domestica]
C1H46_016718	TQD97664.1	3-ketoacyl-CoA synthase 1 OS=Arabidopsis thaliana OX=3702 GN=KCS1 PE=1 SV=1	LOW QUALITY PROTEIN: 3-ketoacyl-CoA synthase 1-like [Malus domestica]
C1H46_016831	TQD97571.1	2-hydroxyisoflavanone dehydratase OS=Glycyrrhiza echinata OX=46348 GN=HIDM PE=1 SV=1	2-hydroxyisoflavanone dehydratase-like [Malus domestica]
C1H46_016832	TQD97572.1		vesicle-fusing ATPase-like [Malus domestica]
C1H46_016886	TQD97485.1
C1H46_016902	TQD97501.1		uncharacterized protein LOC103959534 [Pyrus x bretschneideri]
C1H46_016917	TQD97456.1	B3 domain-containing protein Os03g0120900 OS=Oryza sativa subsp. japonica OX=39947 GN=Os03g0120900 PE=2 SV=1	B3 domain-containing transcription factor NGA1-like isoform X1 [Malus domestica]
C1H46_016946	TQD97367.1	Transcription factor bHLH120 OS=Arabidopsis thaliana OX=3702 GN=BHLH120 PE=2 SV=2	transcription factor bHLH36-like isoform X1 [Malus domestica]
C1H46_016949	TQD97370.1		protein SUPPRESSOR OF npr1-1, CONSTITUTIVE 1-like [Malus domestica]
C1H46_017196	TQD97107.1	ABC transporter G family member 32 OS=Arabidopsis thaliana OX=3702 GN=ABCG32 PE=1 SV=1	ABC transporter G family member 32-like [Pyrus x bretschneideri]
C1H46_017215	TQD97126.1
C1H46_017613	TQD96720.1	Alkaline/neutral invertase C, mitochondrial OS=Arabidopsis thaliana OX=3702 GN=INVC PE=1 SV=1	alkaline/neutral invertase CINV2 [Malus domestica]
C1H46_017639	TQD96746.1		uncharacterized protein LOC103431883 isoform X1 [Malus domestica]
C1H46_017733	TQD96658.1		uncharacterized protein LOC108174535 [Malus domestica]
C1H46_017763	TQD96602.1		uncharacterized protein LOC103927422 [Pyrus x bretschneideri]
C1H46_017819	TQD96569.1	Putative 12-oxophytodienoate reductase 11 OS=Oryza sativa subsp. japonica OX=39947 GN=OPR11 PE=2 SV=1	LOW QUALITY PROTEIN: putative 12-oxophytodienoate reductase 11 [Malus domestica]
C1H46_017982	TQD96487.1	Basic leucine zipper 4 OS=Arabidopsis thaliana OX=3702 GN=BZIP4 PE=1 SV=1	basic leucine zipper 43-like [Malus domestica]
C1H46_017994	TQD96360.1	Putative receptor-like protein kinase At3g47110 OS=Arabidopsis thaliana OX=3702 GN=At3g47110 PE=3 SV=1	probable LRR receptor-like serine/threonine-protein kinase At3g47570 [Malus domestica]
C1H46_018044	TQD96278.1	NAC domain-containing protein 22 OS=Oryza sativa subsp. japonica OX=39947 GN=NAC022 PE=2 SV=1	NAC transcription factor 29-like [Malus domestica]
C1H46_018191	TQD96208.1	Anthocyanin regulatory C1 protein OS=Zea mays OX=4577 GN=C1 PE=2 SV=1	uncharacterized protein LOC103453608 [Malus domestica]
C1H46_018257	TQD96114.1	bZIP transcription factor 44 OS=Arabidopsis thaliana OX=3702 GN=BZIP44 PE=1 SV=1	BZIP domain class transcription factor [Malus domestica]
C1H46_018335	TQD95993.1	Cytochrome P450 98A2 OS=Glycine max OX=3847 GN=CYP98A2 PE=2 SV=1	cytochrome P450 98A2-like [Malus domestica]
C1H46_018389	TQD96047.1	Putative pentatricopeptide repeat-containing protein At3g08820 OS=Arabidopsis thaliana OX=3702 GN=PCMP-H84 PE=3 SV=1	pentatricopeptide repeat-containing protein At1g14470 [Malus domestica]
C1H46_018461	TQD95974.1		hypothetical protein Pyn_01373 [Prunus yedoensis var. nudiflora]
C1H46_018479	TQD95901.1		trihelix transcription factor ASIL2-like [Malus domestica]
C1H46_018511	TQD95873.1	GDSL esterase/lipase At2g23540 OS=Arabidopsis thaliana OX=3702 GN=At2g23540 PE=2 SV=1	GDSL esterase/lipase At2g23540 [Malus domestica]
C1H46_018637	TQD95693.1		uncharacterized protein LOC103418647 isoform X1 [Malus domestica]
C1H46_018755	TQD95607.1	Probable WRKY transcription factor 40 OS=Arabidopsis thaliana OX=3702 GN=WRKY40 PE=1 SV=1	probable WRKY transcription factor 40 [Malus domestica]
C1H46_018767	TQD95619.1	Zinc finger protein 3 OS=Arabidopsis thaliana OX=3702 GN=ZFP3 PE=1 SV=1	zinc finger protein 1 isoform X1 [Malus domestica]
C1H46_018779	TQD95631.1	ATPase 9, plasma membrane-type OS=Arabidopsis thaliana OX=3702 GN=AHA9 PE=2 SV=2	ATPase 9, plasma membrane-type-like [Malus domestica]
C1H46_018890	TQD95478.1	Probable WRKY transcription factor 40 OS=Arabidopsis thaliana OX=3702 GN=WRKY40 PE=1 SV=1	probable WRKY transcription factor 40 [Malus domestica]
C1H46_018903	TQD95491.1		uncharacterized protein LOC103432768 [Malus domestica]
C1H46_018909	TQD95497.1	ATPase 9, plasma membrane-type OS=Arabidopsis thaliana OX=3702 GN=AHA9 PE=2 SV=2	ATPase 9, plasma membrane-type [Malus domestica]
C1H46_018910	TQD95498.1	Plasma membrane ATPase 4 OS=Nicotiana plumbaginifolia OX=4092 GN=PMA4 PE=2 SV=1	ATPase 9, plasma membrane-type [Malus domestica]
C1H46_019010	TQD95372.1
C1H46_019193	TQD95219.1	Ethylene-responsive transcription factor 5 OS=Arabidopsis thaliana OX=3702 GN=ERF5 PE=2 SV=1	ethylene-responsive transcription factor 5-like [Malus domestica]
C1H46_019330	TQD95062.1	Cytochrome P450 87A3 OS=Oryza sativa subsp. japonica OX=39947 GN=CYP87A3 PE=2 SV=3	cytochrome P450 87A3-like [Malus domestica]
C1H46_019332	TQD95064.1	Plant UBX domain-containing protein 1 OS=Arabidopsis thaliana OX=3702 GN=PUX1 PE=1 SV=1	plant UBX domain-containing protein 1-like [Malus domestica]
C1H46_019338	TQD95070.1	TMV resistance protein N OS=Nicotiana glutinosa OX=35889 GN=N PE=1 SV=1	disease resistance protein TAO1-like [Pyrus x bretschneideri]
C1H46_019405	TQD94974.1	Secoisolariciresinol dehydrogenase (Fragment) OS=Forsythia intermedia OX=55183 PE=1 SV=1	secoisolariciresinol dehydrogenase [Malus domestica]
C1H46_019419	TQD94988.1	Membrane-anchored ubiquitin-fold protein 3 OS=Oryza sativa subsp. japonica OX=39947 GN=MUB3 PE=3 SV=1	membrane-anchored ubiquitin-fold protein 3-like [Malus domestica]
C1H46_019577	TQD94784.1	Ethylene-responsive transcription factor ERF095 OS=Arabidopsis thaliana OX=3702 GN=ERF095 PE=1 SV=1	ethylene-responsive transcription factor ERF095-like [Malus domestica]
C1H46_019579	TQD94786.1	Ethylene-responsive transcription factor 1B OS=Arabidopsis thaliana OX=3702 GN=ERF1B PE=1 SV=2	ethylene-responsive transcription factor 1B-like [Malus domestica]
C1H46_019614	TQD94760.1	TMV resistance protein N OS=Nicotiana glutinosa OX=35889 GN=N PE=1 SV=1	disease resistance protein RPS6-like isoform X1 [Malus domestica]
C1H46_019616	TQD94762.1	TMV resistance protein N OS=Nicotiana glutinosa OX=35889 GN=N PE=1 SV=1	TMV resistance protein N-like [Malus domestica]
C1H46_019617	TQD94763.1	3-oxoacyl-[acyl-carrier-protein] synthase II, chloroplastic OS=Arabidopsis thaliana OX=3702 GN=KAS2 PE=1 SV=1	3-oxoacyl-[acyl-carrier-protein] synthase II, chloroplastic-like isoform X2 [Pyrus x bretschneideri]
C1H46_019621	TQD94767.1
C1H46_019637	TQD94783.1
C1H46_019765	TQD94520.1	Protein DOWNY MILDEW RESISTANCE 6 OS=Arabidopsis thaliana OX=3702 GN=DMR6 PE=1 SV=1	protein DOWNY MILDEW RESISTANCE 6-like [Pyrus x bretschneideri]
C1H46_019811	TQD94566.1	Putative aminoacrylate hydrolase RutD OS=Methylobacterium extorquens (strain CM4 / NCIMB 13688) OX=440085 GN=rutD PE=3 SV=1	putative aminoacrylate hydrolase RutD [Malus domestica]
C1H46_019870	TQD94625.1	Probable WRKY transcription factor 53 OS=Arabidopsis thaliana OX=3702 GN=WRKY53 PE=1 SV=1	probable WRKY transcription factor 53 [Malus domestica]
C1H46_020078	TQD94264.1	Receptor-like protein 6 OS=Arabidopsis thaliana OX=3702 GN=RLP6 PE=3 SV=1	receptor-like protein 12 [Pyrus x bretschneideri]
C1H46_020097	TQD94283.1	L-type lectin-domain containing receptor kinase V.9 OS=Arabidopsis thaliana OX=3702 GN=LECRK59 PE=2 SV=1	lectin-domain containing receptor kinase VI.3-like [Malus domestica]
C1H46_020123	TQD94309.1		macrophage migration inhibitory factor homolog [Pyrus x bretschneideri]
C1H46_020144	TQD94330.1	Protein LURP-one-related 15 OS=Arabidopsis thaliana OX=3702 GN=At5g01750 PE=1 SV=1	protein LURP-one-related 10-like [Malus domestica]
C1H46_020145	TQD94331.1	F-box/kelch-repeat protein At3g06240 OS=Arabidopsis thaliana OX=3702 GN=At3g06240 PE=2 SV=1	F-box/kelch-repeat protein At3g06240-like [Prunus avium]
C1H46_020280	TQD94085.1		protein PNS1-like [Pyrus x bretschneideri]
C1H46_020415	TQD93990.1		uncharacterized protein LOC103419283 [Malus domestica]
C1H46_020467	TQD93908.1	Carboxylesterase 1 OS=Actinidia eriantha OX=165200 GN=CXE1 PE=1 SV=1	carboxylesterase 1-like [Malus domestica]
C1H46_020504	TQD93890.1	Peroxidase N1 OS=Nicotiana tabacum OX=4097 GN=poxN1 PE=1 SV=1	peroxidase N1-like [Malus domestica]
C1H46_020507	TQD93893.1	Vestitone reductase OS=Medicago sativa OX=3879 PE=1 SV=1	vestitone reductase-like isoform X1 [Pyrus x bretschneideri]
C1H46_020550	TQD93862.1	Xanthohumol 4-O-methyltransferase OS=Humulus lupulus OX=3486 GN=OMT2 PE=1 SV=1	N-acetylserotonin O-methyltransferase [Malus zumi]
C1H46_020552	TQD93864.1	ELMO domain-containing protein A OS=Dictyostelium discoideum OX=44689 GN=elmoA PE=1 SV=1	ELMO domain-containing protein B isoform X4 [Malus domestica]
C1H46_020560	TQD93872.1	Xanthohumol 4-O-methyltransferase OS=Humulus lupulus OX=3486 GN=OMT2 PE=1 SV=1	(R,S)-reticuline 7-O-methyltransferase-like [Malus domestica]
C1H46_020669	TQD93665.1		TMV resistance protein N-like [Malus domestica]
C1H46_020670	TQD93666.1		TMV resistance protein N-like [Malus domestica]
C1H46_020681	TQD93677.1	Auxin-responsive protein SAUR76 OS=Arabidopsis thaliana OX=3702 GN=SAUR76 PE=1 SV=1	auxin-responsive protein SAUR72-like [Pyrus x bretschneideri]
C1H46_020697	TQD93693.1
C1H46_020700	TQD93696.1	TMV resistance protein N OS=Nicotiana glutinosa OX=35889 GN=N PE=1 SV=1	TMV resistance protein N-like [Malus domestica]
C1H46_020772	TQD93617.1	Retrovirus-related Pol polyprotein from transposon RE1 OS=Arabidopsis thaliana OX=3702 GN=RE1 PE=2 SV=1	uncharacterized mitochondrial protein AtMg00810-like [Malus domestica]
C1H46_020780	TQD93625.1	Rust resistance kinase Lr10 OS=Triticum aestivum OX=4565 GN=LRK10 PE=2 SV=1	rust resistance kinase Lr10-like [Malus domestica]
C1H46_020865	TQD93518.1	Protein DMR6-LIKE OXYGENASE 1 OS=Arabidopsis thaliana OX=3702 GN=DLO1 PE=1 SV=1	protein DMR6-LIKE OXYGENASE 1-like [Malus domestica]
C1H46_020873	TQD93526.1		uncharacterized protein LOC103407027 [Malus domestica]
C1H46_020921	TQD93453.1		uncharacterized protein LOC103454680 [Malus domestica]
C1H46_020943	TQD93424.1	Serine/threonine-protein kinase-like protein CCR4 OS=Arabidopsis thaliana OX=3702 GN=CCR4 PE=1 SV=1	serine/threonine-protein kinase-like protein CCR4 [Pyrus x bretschneideri]
C1H46_020988	TQD93399.1	Cyclin-D2-1 OS=Arabidopsis thaliana OX=3702 GN=CYCD2-1 PE=1 SV=3	cyclin-D2-1-like [Malus domestica]
C1H46_020989	TQD93400.1	Protein CutA, chloroplastic OS=Arabidopsis thaliana OX=3702 GN=CUTA PE=1 SV=1	protein CutA, chloroplastic [Malus domestica]
C1H46_021021	TQD93352.1	Autophagy-related protein 8C OS=Oryza sativa subsp. indica OX=39946 GN=ATG8C PE=3 SV=2	autophagy-related protein 8C-like [Malus domestica]
C1H46_021098	TQD93276.1		uncharacterized protein LOC103437378 [Malus domestica]
C1H46_021137	TQD93232.1
C1H46_021163	TQD93258.1	Probable endo-1,3(4)-beta-glucanase ARB_01444 OS=Arthroderma benhamiae (strain ATCC MYA-4681 / CBS 112371) OX=663331 GN=ARB_01444 PE=1 SV=1	probable endo-1,3(4)-beta-glucanase ARB_01444 [Malus domestica]
C1H46_021218	TQD93125.1	Protein BIG GRAIN 1-like E OS=Arabidopsis thaliana OX=3702 GN=At1g69160 PE=2 SV=1	protein BIG GRAIN 1-like E [Malus domestica]
C1H46_021222	TQD93129.1		uncharacterized protein LOC103451740 isoform X1 [Malus domestica]
C1H46_021267	TQD93174.1	Peroxidase 11 OS=Arabidopsis thaliana OX=3702 GN=PER11 PE=1 SV=1	peroxidase 11-like [Malus domestica]
C1H46_021361	TQD93047.1	Enoyl-CoA delta isomerase 1, peroxisomal OS=Arabidopsis thaliana OX=3702 GN=ECI1 PE=1 SV=1	enoyl-CoA delta isomerase 1, peroxisomal-like [Pyrus x bretschneideri]
C1H46_021386	TQD92906.1	Phosphoenolpyruvate carboxylase kinase 2 OS=Arabidopsis thaliana OX=3702 GN=PPCK2 PE=1 SV=2	phosphoenolpyruvate carboxylase kinase 2 [Malus domestica]
C1H46_021441	TQD92961.1	Probable aldo-keto reductase 1 OS=Glycine max OX=3847 GN=AKR1 PE=2 SV=1	perakine reductase-like [Malus domestica]
C1H46_021700	TQD92707.1	Mitogen-activated protein kinase kinase kinase 17 OS=Arabidopsis thaliana OX=3702 GN=MAPKKK17 PE=1 SV=1	mitogen-activated protein kinase kinase kinase 3 [Malus domestica]
C1H46_021930	TQD92516.1	Protein CUP-SHAPED COTYLEDON 2 OS=Arabidopsis thaliana OX=3702 GN=NAC098 PE=1 SV=1	NAC domain-containing protein 92-like isoform X1 [Malus domestica]
C1H46_021989	TQD92428.1		uncharacterized protein LOC103423851 [Malus domestica]
C1H46_021991	TQD92430.1	Universal stress protein A-like protein OS=Arabidopsis thaliana OX=3702 GN=At3g01520 PE=1 SV=2	universal stress protein YxiE-like [Malus domestica]
C1H46_021992	TQD92431.1	Universal stress protein A homolog 2 OS=Coxiella burnetii (strain RSA 493 / Nine Mile phase I) OX=227377 GN=uspA2 PE=1 SV=1	universal stress protein A-like protein [Malus domestica]
C1H46_021999	TQD92438.1	Zinc finger protein GIS3 OS=Arabidopsis thaliana OX=3702 GN=GIS3 PE=1 SV=1	zinc finger protein 6-like [Malus domestica]
C1H46_022034	TQD92473.1		uncharacterized protein LOC103947087 [Pyrus x bretschneideri]
C1H46_022041	TQD92480.1		uncharacterized protein LOC103414234 [Malus domestica]
C1H46_022044	TQD92333.1	Transcription factor MYB4 OS=Oryza sativa subsp. japonica OX=39947 GN=MYB4 PE=2 SV=2	myb-related protein Myb4-like [Malus domestica]
C1H46_022073	TQD92362.1		uncharacterized protein LOC103942974 [Pyrus x bretschneideri]
C1H46_022098	TQD92300.1	Protein PHYTOCHROME KINASE SUBSTRATE 1 OS=Arabidopsis thaliana OX=3702 GN=PKS1 PE=1 SV=2	LOW QUALITY PROTEIN: protein PHYTOCHROME KINASE SUBSTRATE 1 [Malus domestica]
C1H46_022207	TQD92237.1		U-box domain-containing protein 35 isoform X1 [Malus domestica]
C1H46_022208	TQD92238.1	Farnesyl pyrophosphate synthase 1 OS=Lupinus albus OX=3870 GN=FPS1 PE=2 SV=1	farnesyl pyrophosphate synthase 2-like [Malus domestica]
C1H46_022340	TQD92061.1	Putative clathrin assembly protein At5g35200 OS=Arabidopsis thaliana OX=3702 GN=At5g35200 PE=1 SV=1	putative clathrin assembly protein At5g35200 isoform X2 [Pyrus x bretschneideri]
C1H46_022365	TQD92040.1	Profilin OS=Pyrus communis OX=23211 PE=1 SV=1	profilin [Pyrus x bretschneideri]
C1H46_022498	TQD91893.1		cysteine-rich receptor-like protein kinase 25 [Pyrus x bretschneideri]
C1H46_022515	TQD91910.1	MYB-like transcription factor ETC1 OS=Arabidopsis thaliana OX=3702 GN=ETC1 PE=2 SV=1	MYB-like transcription factor ETC1 [Malus domestica]
C1H46_022716	TQD91652.1	Cytochrome P450 86A1 OS=Arabidopsis thaliana OX=3702 GN=CYP86A1 PE=1 SV=2	cytochrome P450 86A1 [Malus domestica]
C1H46_022723	TQD91659.1		LOW QUALITY PROTEIN: uncharacterized protein LOC103418912 [Malus domestica]
C1H46_022725	TQD91661.1	Probable LRR receptor-like serine/threonine-protein kinase At3g47570 OS=Arabidopsis thaliana OX=3702 GN=At3g47570 PE=2 SV=1	putative receptor-like protein kinase At3g47110 [Malus domestica]
C1H46_022770	TQD91587.1		uncharacterized protein LOC103414060 [Malus domestica]
C1H46_023071	TQD91320.1	COP9 signalosome complex subunit 7 OS=Arabidopsis thaliana OX=3702 GN=CSN7 PE=1 SV=1	COP9 signalosome complex subunit 7-like [Malus domestica]
C1H46_023144	TQD91271.1	Guanine nucleotide-binding protein subunit gamma 2 OS=Arabidopsis thaliana OX=3702 GN=GG2 PE=1 SV=1	guanine nucleotide-binding protein subunit gamma 2-like [Malus domestica]
C1H46_023166	TQD91240.1	LOB domain-containing protein 4 OS=Arabidopsis thaliana OX=3702 GN=LBD4 PE=1 SV=1	LOB domain-containing protein 4-like [Pyrus x bretschneideri]
C1H46_023234	TQD91220.1
C1H46_023248	TQD91165.1	Probable protein phosphatase 2C 25 OS=Arabidopsis thaliana OX=3702 GN=At2g30020 PE=1 SV=1	probable protein phosphatase 2C 25 [Malus domestica]
C1H46_023284	TQD91109.1
C1H46_023362	TQD91078.1	LOB domain-containing protein 1 OS=Arabidopsis thaliana OX=3702 GN=LBD1 PE=2 SV=1	LOB domain-containing protein 1-like [Malus domestica]
C1H46_023363	TQD91029.1	Protein C2-DOMAIN ABA-RELATED 4 OS=Arabidopsis thaliana OX=3702 GN=CAR4 PE=1 SV=1	LOW QUALITY PROTEIN: protein C2-DOMAIN ABA-RELATED 4-like [Malus domestica]
C1H46_023367	TQD91033.1	Transcription factor MYB114 OS=Arabidopsis thaliana OX=3702 GN=MYB114 PE=1 SV=1	MYB10 transcription factor [Pyrus x bretschneideri]
C1H46_023377	TQD91043.1	U-box domain-containing protein 21 OS=Arabidopsis thaliana OX=3702 GN=PUB21 PE=2 SV=1	U-box domain-containing protein 21 [Pyrus x bretschneideri]
C1H46_023383	TQD91049.1		LOW QUALITY PROTEIN: potassium channel GORK-like [Prunus mume]
C1H46_023402	TQD91015.1	Ras-related protein Rab5A OS=Oryza sativa subsp. japonica OX=39947 GN=RAB5A PE=1 SV=1	ras-related protein RABF2b-like isoform X2 [Pyrus x bretschneideri]
C1H46_023490	TQD90969.1		uncharacterized protein LOC103951368 [Pyrus x bretschneideri]
C1H46_023596	TQD90829.1		uncharacterized protein LOC103927843 isoform X3 [Pyrus x bretschneideri]
C1H46_023601	TQD90834.1
C1H46_023660	TQD90820.1		lipid phosphate phosphatase epsilon 2, chloroplastic-like [Malus domestica]
C1H46_023725	TQD90722.1		uncharacterized protein LOC103419333 [Malus domestica]
C1H46_023757	TQD90704.1	Cytochrome P450 94C1 OS=Arabidopsis thaliana OX=3702 GN=CYP94C1 PE=1 SV=1	cytochrome P450 94C1-like [Malus domestica]
C1H46_023800	TQD90653.1	LEAF RUST 10 DISEASE-RESISTANCE LOCUS RECEPTOR-LIKE PROTEIN KINASE-like 1.2 OS=Arabidopsis thaliana OX=3702 GN=LRK10L-1.2 PE=2 SV=3	LEAF RUST 10 DISEASE-RESISTANCE LOCUS RECEPTOR-LIKE PROTEIN KINASE-like 1.2 [Pyrus x bretschneideri]
C1H46_023803	TQD90656.1		uncharacterized protein LOC103455516 [Malus domestica]
C1H46_023942	TQD90504.1
C1H46_023945	TQD90507.1	Cytochrome P450 734A1 OS=Arabidopsis thaliana OX=3702 GN=CYP734A1 PE=2 SV=1	cytochrome P450 734A1 [Malus domestica]
C1H46_023995	TQD90446.1	Probable S-adenosylmethionine-dependent methyltransferase At5g38100 OS=Arabidopsis thaliana OX=3702 GN=At5g38100 PE=2 SV=1	probable S-adenosylmethionine-dependent methyltransferase At5g38100 [Malus domestica]
C1H46_024002	TQD90453.1		probable leucine-rich repeat receptor-like protein kinase At1g35710 isoform X1 [Malus domestica]
C1H46_024004	TQD90455.1	Cyclin-SDS OS=Arabidopsis thaliana OX=3702 GN=SDS PE=1 SV=2	cyclin-SDS [Malus domestica]
C1H46_024007	TQD90458.1	U-box domain-containing protein 21 OS=Arabidopsis thaliana OX=3702 GN=PUB21 PE=2 SV=1	U-box domain-containing protein 21-like [Malus domestica]
C1H46_024024	TQD90387.1		tricalbin-3-like [Malus domestica]
C1H46_024044	TQD90407.1	Cytochrome P450 86B1 OS=Arabidopsis thaliana OX=3702 GN=CYP86B1 PE=2 SV=1	cytochrome P450 86B1 [Malus domestica]
C1H46_024082	TQD90380.1	Auxin-induced protein 22B OS=Vigna radiata var. radiata OX=3916 GN=AUX22B PE=2 SV=1	auxin-induced protein 22D [Malus domestica]
C1H46_024099	TQD90332.1
C1H46_024100	TQD90333.1	Probable galacturonosyltransferase 15 OS=Arabidopsis thaliana OX=3702 GN=GAUT15 PE=2 SV=1	probable galacturonosyltransferase 15 [Malus domestica]
C1H46_024278	TQD90172.1	Transcription factor bHLH92 OS=Arabidopsis thaliana OX=3702 GN=BHLH92 PE=1 SV=1	transcription factor bHLH92 [Malus domestica]
C1H46_024301	TQD90137.1	Lysophospholipid acyltransferase LPEAT1 OS=Arabidopsis thaliana OX=3702 GN=LPEAT1 PE=1 SV=1	lysophospholipid acyltransferase LPEAT1-like isoform X1 [Pyrus x bretschneideri]
C1H46_024338	TQD90100.1	Myosin-binding protein 2 OS=Arabidopsis thaliana OX=3702 GN=MYOB2 PE=1 SV=1	myosin-binding protein 2-like [Malus domestica]
C1H46_024345	TQD90107.1	Pectinesterase inhibitor 3 OS=Arabidopsis thaliana OX=3702 GN=PMEI3 PE=2 SV=1	21 kDa protein-like [Malus domestica]
C1H46_024349	TQD90111.1	Protein PLANT CADMIUM RESISTANCE 2 OS=Arabidopsis thaliana OX=3702 GN=PCR2 PE=1 SV=1	protein PLANT CADMIUM RESISTANCE 2-like [Malus domestica]
C1H46_024509	TQD89954.1		universal stress protein PHOS32-like [Malus domestica]
C1H46_024585	TQD89883.1		hypothetical protein PanWU01x14_309390 [Parasponia andersonii]
C1H46_024600	TQD89834.1		uncharacterized protein LOC103967838 [Pyrus x bretschneideri]
C1H46_024616	TQD89850.1	G-type lectin S-receptor-like serine/threonine-protein kinase LECRK3 OS=Oryza sativa subsp. indica OX=39946 GN=LECRK3 PE=3 SV=2	G-type lectin S-receptor-like serine/threonine-protein kinase LECRK3 [Malus domestica]
C1H46_024701	TQD89707.1		TMV resistance protein N-like [Malus domestica]
C1H46_024861	TQD89564.1	ATP synthase gamma chain 1, chloroplastic OS=Arabidopsis thaliana OX=3702 GN=ATPC1 PE=1 SV=1	LOW QUALITY PROTEIN: ATP synthase gamma chain 1, chloroplastic-like [Malus domestica]
C1H46_024882	TQD89547.1		uncharacterized protein LOC103454490 [Malus domestica]
C1H46_024895	TQD89560.1	La-related protein 6C OS=Arabidopsis thaliana OX=3702 GN=LARP6C PE=3 SV=1	la-related protein 6C [Malus domestica]
C1H46_024901	TQD89502.1	Indole-3-acetic acid-induced protein ARG7 OS=Vigna radiata var. radiata OX=3916 GN=ARG7 PE=2 SV=1	uncharacterized protein LOC103940510 isoform X1 [Pyrus x bretschneideri]
C1H46_024902	TQD89503.1	Indole-3-acetic acid-induced protein ARG7 OS=Vigna radiata var. radiata OX=3916 GN=ARG7 PE=2 SV=1	uncharacterized protein LOC103400902 isoform X1 [Malus domestica]
C1H46_024910	TQD89511.1	Pectinesterase inhibitor 3 OS=Arabidopsis thaliana OX=3702 GN=PMEI3 PE=2 SV=1	21 kDa protein-like [Malus domestica]
C1H46_024966	TQD89431.1	Transcription factor MYB93 OS=Arabidopsis thaliana OX=3702 GN=MYB93 PE=1 SV=1	myb-related protein 315-like [Malus domestica]
C1H46_025214	TQD89221.1	Vinorine synthase OS=Rauvolfia serpentina OX=4060 GN=ACT PE=1 SV=2	vinorine synthase-like [Malus domestica]
C1H46_025253	TQD89208.1	Protein EXORDIUM-like 5 OS=Arabidopsis thaliana OX=3702 GN=EXL5 PE=2 SV=1	LOW QUALITY PROTEIN: protein EXORDIUM-like 5 [Malus domestica]
C1H46_025268	TQD89185.1	MADS-box protein AGL24 OS=Arabidopsis thaliana OX=3702 GN=AGL24 PE=1 SV=1	MADS-box protein SVP-like [Malus domestica]
C1H46_025269	TQD89186.1		MADS-box protein SVP-like [Malus domestica]
C1H46_025283	TQD89161.1	NAC domain-containing protein 100 OS=Arabidopsis thaliana OX=3702 GN=NAC100 PE=2 SV=1	NAC domain-containing protein 100-like isoform X2 [Malus domestica]
C1H46_025287	TQD89165.1	Protein IQ-DOMAIN 14 OS=Arabidopsis thaliana OX=3702 GN=IQD14 PE=1 SV=1	protein IQ-DOMAIN 14 [Malus domestica]
C1H46_025365	TQD89077.1		hypothetical protein Pyn_25844 [Prunus yedoensis var. nudiflora]
C1H46_025383	TQD88992.1	F-box protein At3g07870 OS=Arabidopsis thaliana OX=3702 GN=At3g07870 PE=2 SV=1	F-box/kelch-repeat protein At3g23880-like [Malus domestica]
C1H46_025515	TQD88923.1	Serine/threonine-protein kinase AtPK2/AtPK19 OS=Arabidopsis thaliana OX=3702 GN=ATPK2 PE=1 SV=2	serine/threonine-protein kinase AtPK1/AtPK6-like [Pyrus x bretschneideri]
C1H46_025564	TQD88883.1	Thiamine thiazole synthase, chloroplastic OS=Citrus sinensis OX=2711 GN=THI1 PE=2 SV=1	thiamine thiazole synthase, chloroplastic [Pyrus x bretschneideri]
C1H46_025641	TQD88752.1	Transcription factor MYC2 OS=Oryza sativa subsp. japonica OX=39947 GN=MYC2 PE=1 SV=1	transcription factor MYC3-like [Malus domestica]
C1H46_025727	TQD88716.1	Subtilisin-like protease SBT1.9 OS=Arabidopsis thaliana OX=3702 GN=SBT1.9 PE=2 SV=1	subtilisin-like protease SBT1.9 [Pyrus x bretschneideri]
C1H46_025728	TQD88717.1	Subtilisin-like protease SBT1.9 OS=Arabidopsis thaliana OX=3702 GN=SBT1.9 PE=2 SV=1	subtilisin-like protease SBT1.9 [Pyrus x bretschneideri]
C1H46_025883	TQD88564.1	Retrovirus-related Pol polyprotein from transposon TNT 1-94 OS=Nicotiana tabacum OX=4097 PE=2 SV=1	hypothetical protein VITISV_017285 [Vitis vinifera]
C1H46_025886	TQD88567.1		proline-rich protein 4-like [Pyrus x bretschneideri]
C1H46_026065	TQD88406.1		uncharacterized protein LOC103431397 [Malus domestica]
C1H46_026096	TQD88352.1	Allantoinase OS=Arabidopsis thaliana OX=3702 GN=ALN PE=1 SV=1	allantoinase-like [Malus domestica]
C1H46_026106	TQD88362.1	Non-cyanogenic beta-glucosidase OS=Trifolium repens OX=3899 PE=1 SV=1	LOW QUALITY PROTEIN: beta-glucosidase 24-like [Malus domestica]
C1H46_026107	TQD88363.1
C1H46_026192	TQD88311.1		uncharacterized protein LOC103427844 [Malus domestica]
C1H46_026247	TQD88186.1	MLO-like protein 6 OS=Arabidopsis thaliana OX=3702 GN=MLO6 PE=2 SV=2	MLO-like protein 12 [Malus domestica]
C1H46_026248	TQD88187.1	Auxin response factor 3 OS=Arabidopsis thaliana OX=3702 GN=ARF3 PE=1 SV=2	auxin response factor 3 [Malus domestica]
C1H46_026266	TQD88205.1	Pathogenesis-related genes transcriptional activator PTI5 OS=Solanum lycopersicum OX=4081 GN=PTI5 PE=2 SV=1	pathogenesis-related genes transcriptional activator PTI5-like [Malus domestica]
C1H46_026296	TQD88235.1	Phospholipase A1-IIgamma OS=Arabidopsis thaliana OX=3702 GN=DSEL PE=1 SV=1	phospholipase A1-IIgamma [Malus domestica]
C1H46_026382	TQD88085.1	Syntaxin-121 OS=Arabidopsis thaliana OX=3702 GN=SYP121 PE=1 SV=1	hypothetical protein Pyn_25349 [Prunus yedoensis var. nudiflora]
C1H46_026388	TQD88091.1	E3 ubiquitin-protein ligase PUB23 OS=Arabidopsis thaliana OX=3702 GN=PUB23 PE=1 SV=1	E3 ubiquitin-protein ligase PUB23-like [Pyrus x bretschneideri]
C1H46_026438	TQD88015.1	Protein DETOXIFICATION 49 OS=Arabidopsis thaliana OX=3702 GN=DTX49 PE=2 SV=1	protein DETOXIFICATION 49-like isoform X1 [Malus domestica]
C1H46_026614	TQD87844.1	Phosphoenolpyruvate carboxylase kinase 1 OS=Arabidopsis thaliana OX=3702 GN=PPCK1 PE=1 SV=1	phosphoenolpyruvate carboxylase kinase 2-like [Pyrus x bretschneideri]
C1H46_026853	TQD87554.1		protein ECERIFERUM 26-like [Malus domestica]
C1H46_026893	TQD87541.1	Transcription factor MYB2 OS=Oryza sativa subsp. japonica OX=39947 GN=MYB2 PE=2 SV=1	transcription factor MYB21-like [Pyrus x bretschneideri]
C1H46_026934	TQD87517.1	Arabinogalactan protein 13 OS=Arabidopsis thaliana OX=3702 GN=AGP13 PE=1 SV=1	arabinogalactan peptide 13 [Malus domestica]
C1H46_026961	TQD87449.1	Auxin-responsive protein IAA13 OS=Arabidopsis thaliana OX=3702 GN=IAA13 PE=1 SV=2	auxin-responsive protein IAA13-like [Malus domestica]
C1H46_027005	TQD87415.1	Homeobox-leucine zipper protein ATHB-13 OS=Arabidopsis thaliana OX=3702 GN=ATHB-13 PE=2 SV=2	homeobox-leucine zipper protein ATHB-13-like [Malus domestica]
C1H46_027116	TQD87323.1	Probable WRKY transcription factor 11 OS=Arabidopsis thaliana OX=3702 GN=WRKY11 PE=2 SV=2	probable WRKY transcription factor 11 [Malus domestica]
C1H46_027185	TQD87261.1		hypothetical protein Pyn_27892 [Prunus yedoensis var. nudiflora]
C1H46_027199	TQD87237.1
C1H46_027206	TQD87244.1	Putative Myb family transcription factor At1g14600 OS=Arabidopsis thaliana OX=3702 GN=At1g14600 PE=2 SV=2	MYB12 [Eriobotrya japonica]
C1H46_027326	TQD87107.1	Cytochrome P450 716B1 OS=Picea sitchensis OX=3332 GN=CYP716B1 PE=2 SV=1	cytochrome P450 716B1-like, partial [Malus domestica]
C1H46_027369	TQD87094.1	L-ascorbate oxidase homolog OS=Brassica napus OX=3708 GN=Bp10 PE=2 SV=1	L-ascorbate oxidase homolog [Malus domestica]
C1H46_027401	TQD87018.1	Rust resistance kinase Lr10 OS=Triticum aestivum OX=4565 GN=LRK10 PE=2 SV=1	rust resistance kinase Lr10-like [Malus domestica]
C1H46_027419	TQD87036.1		uncharacterized protein LOC103947087 [Pyrus x bretschneideri]
C1H46_027427	TQD87044.1		uncharacterized protein LOC103402648 [Malus domestica]
C1H46_027463	TQD86949.1	Probable WRKY transcription factor 7 OS=Arabidopsis thaliana OX=3702 GN=WRKY7 PE=2 SV=1	probable WRKY transcription factor 7 [Malus domestica]
C1H46_027521	TQD86904.1	AAA-ATPase ASD, mitochondrial OS=Arabidopsis thaliana OX=3702 GN=AATP1 PE=1 SV=1	AAA-ATPase At3g28580-like [Malus domestica]
C1H46_027522	TQD86905.1	AAA-ATPase ASD, mitochondrial OS=Arabidopsis thaliana OX=3702 GN=AATP1 PE=1 SV=1	AAA-ATPase At3g28580-like [Malus domestica]
C1H46_027536	TQD86919.1		uncharacterized protein LOC110752437 [Prunus avium]
C1H46_027567	TQD86866.1	Uncharacterized protein At5g41620 OS=Arabidopsis thaliana OX=3702 GN=At5g41620 PE=2 SV=2	uncharacterized protein At5g41620-like [Malus domestica]
C1H46_027595	TQD86831.1	Probable receptor-like protein kinase At1g33260 OS=Arabidopsis thaliana OX=3702 GN=At1g33260 PE=2 SV=1	probable receptor-like protein kinase At1g33260 [Malus domestica]
C1H46_027597	TQD86833.1	Aquaporin NIP3-1 OS=Oryza sativa subsp. japonica OX=39947 GN=NIP3-1 PE=2 SV=2	probable aquaporin NIP5-1 [Malus domestica]
C1H46_027598	TQD86834.1	Aquaporin NIP3-1 OS=Oryza sativa subsp. japonica OX=39947 GN=NIP3-1 PE=2 SV=2	probable aquaporin NIP5-1 [Malus domestica]
C1H46_027644	TQD86771.1	Probable cyclic nucleotide-gated ion channel 14 OS=Arabidopsis thaliana OX=3702 GN=CNGC14 PE=2 SV=2	probable cyclic nucleotide-gated ion channel 14 [Malus domestica]
C1H46_027712	TQD86689.1		uncharacterized protein LOC103446768 [Malus domestica]
C1H46_027886	TQD86554.1	4-coumarate--CoA ligase-like 5 OS=Arabidopsis thaliana OX=3702 GN=4CLL5 PE=1 SV=2	4-coumarate--CoA ligase-like 5 [Malus domestica]
C1H46_027912	TQD86519.1	Protein DETOXIFICATION 27 OS=Arabidopsis thaliana OX=3702 GN=DTX27 PE=2 SV=1	protein DETOXIFICATION 27-like [Prunus mume]
C1H46_027966	TQD86477.1	GPI ethanolamine phosphate transferase 1 OS=Aspergillus oryzae (strain ATCC 42149 / RIB 40) OX=510516 GN=mcd4 PE=3 SV=1	Sulfatase [Prunus yedoensis var. nudiflora]
C1H46_027967	TQD86478.1	Senescence-associated carboxylesterase 101 OS=Arabidopsis thaliana OX=3702 GN=SAG101 PE=1 SV=1	senescence-associated carboxylesterase 101-like [Malus domestica]
C1H46_027971	TQD86482.1	TMV resistance protein N OS=Nicotiana glutinosa OX=35889 GN=N PE=1 SV=1	senescence-associated carboxylesterase 101-like [Malus domestica]
C1H46_027977	TQD86488.1	Probable LRR receptor-like serine/threonine-protein kinase RKF3 OS=Arabidopsis thaliana OX=3702 GN=RKF3 PE=2 SV=1	probable LRR receptor-like serine/threonine-protein kinase RKF3 [Malus domestica]
C1H46_028016	TQD86413.1	Receptor-like protein 2 OS=Arabidopsis thaliana OX=3702 GN=RLP2 PE=2 SV=1	receptor-like protein 2 [Pyrus x bretschneideri]
C1H46_028121	TQD86290.1	Germin-like protein subfamily T member 2 OS=Arabidopsis thaliana OX=3702 GN=At1g18980 PE=2 SV=1	germin-like protein subfamily T member 2 [Malus domestica]
C1H46_028153	TQD86322.1	Receptor-like protein EIX2 OS=Solanum lycopersicum OX=4081 GN=EIX2 PE=1 SV=2	probable LRR receptor-like serine/threonine-protein kinase At4g36180 [Malus domestica]
C1H46_028165	TQD86278.1	Calcium-dependent protein kinase 1 OS=Arabidopsis thaliana OX=3702 GN=CPK1 PE=1 SV=1	calcium-dependent protein kinase 26-like [Malus domestica]
C1H46_028288	TQD86115.1	Ubiquitin carboxyl-terminal hydrolase 23 OS=Arabidopsis thaliana OX=3702 GN=UBP23 PE=2 SV=2	ubiquitin carboxyl-terminal hydrolase 23 [Malus domestica]
C1H46_028418	TQD86032.1	Protein LITTLE ZIPPER 1 OS=Arabidopsis thaliana OX=3702 GN=ZPR1 PE=1 SV=1	uncharacterized protein LOC103405871 [Malus domestica]
C1H46_028435	TQD86000.1	Peroxidase 52 OS=Arabidopsis thaliana OX=3702 GN=PER52 PE=2 SV=1	peroxidase P7-like [Malus domestica]
C1H46_028504	TQD85958.1
C1H46_028561	TQD85861.1		golgin subfamily A member 6-like protein 10 [Malus domestica]
C1H46_028600	TQD85900.1	60S acidic ribosomal protein P1 OS=Zea mays OX=4577 GN=RPP1A PE=1 SV=1	60S acidic ribosomal protein P1-like [Pyrus x bretschneideri]
C1H46_028613	TQD85834.1	NAC domain-containing protein 14 OS=Arabidopsis thaliana OX=3702 GN=NAC014 PE=2 SV=1	NAC domain-containing protein 69-like isoform X1 [Malus domestica]
C1H46_028707	TQD85791.1		uncharacterized protein LOC103400510 [Malus domestica]
C1H46_028711	TQD85795.1	F-box/FBD/LRR-repeat protein At5g56420 OS=Arabidopsis thaliana OX=3702 GN=At5g56420 PE=2 SV=1	uncharacterized protein LOC103418255 isoform X1 [Malus domestica]
C1H46_028793	TQD85619.1		uncharacterized protein LOC103455457 [Malus domestica]
C1H46_028846	TQD85576.1
C1H46_028847	TQD85577.1	Two-component response regulator ARR1 OS=Arabidopsis thaliana OX=3702 GN=ARR1 PE=1 SV=2	putative type-b response regulator (sensor histidine kinase) [Malus domestica]
C1H46_028879	TQD85567.1		synaptonemal complex protein 2-like [Pyrus x bretschneideri]
C1H46_028880	TQD85568.1	Tyrosine-sulfated glycopeptide receptor 1 OS=Arabidopsis thaliana OX=3702 GN=PSY1R PE=1 SV=1	receptor-like protein 2 [Malus domestica]
C1H46_029010	TQD85433.1	F-box protein At3g07870 OS=Arabidopsis thaliana OX=3702 GN=At3g07870 PE=2 SV=1	F-box/kelch-repeat protein At3g23880-like [Malus domestica]
C1H46_029047	TQD85417.1	MOB kinase activator-like 1A OS=Medicago sativa subsp. falcata OX=3878 GN=MOB1-A PE=2 SV=2	MOB kinase activator-like 1A isoform X1 [Malus domestica]
C1H46_029098	TQD85356.1	Phospholipase A1-Igamma1, chloroplastic OS=Arabidopsis thaliana OX=3702 GN=At1g06800 PE=1 SV=2	phospholipase A1-Igamma1, chloroplastic-like [Malus domestica]
C1H46_029117	TQD85340.1	Indole-3-acetic acid-induced protein ARG7 OS=Vigna radiata var. radiata OX=3916 GN=ARG7 PE=2 SV=1	auxin-induced protein 15A-like [Malus domestica]
C1H46_029573	TQD84853.1	Rust resistance kinase Lr10 OS=Triticum aestivum OX=4565 GN=LRK10 PE=2 SV=1	rust resistance kinase Lr10-like [Malus domestica]
C1H46_029574	TQD84854.1	Rust resistance kinase Lr10 OS=Triticum aestivum OX=4565 GN=LRK10 PE=2 SV=1	putative leucine-rich repeat receptor-like serine/threonine-protein kinase At2g24130 [Malus domestica]
C1H46_029605	TQD84827.1		uncharacterized protein LOC103401382 [Malus domestica]
C1H46_029610	TQD84832.1	Mitogen-activated protein kinase kinase kinase 17 OS=Arabidopsis thaliana OX=3702 GN=MAPKKK17 PE=1 SV=1	mitogen-activated protein kinase kinase kinase 3-like [Malus domestica]
C1H46_029611	TQD84833.1	Mitogen-activated protein kinase kinase kinase YODA OS=Arabidopsis thaliana OX=3702 GN=YDA PE=1 SV=1	mitogen-activated protein kinase kinase kinase 3-like [Pyrus x bretschneideri]
C1H46_029697	TQD84771.1		hypothetical protein POPTR_001G457300v3 [Populus trichocarpa]
C1H46_030006	TQD84423.1	BAHD acyltransferase DCR OS=Arabidopsis thaliana OX=3702 GN=DCR PE=2 SV=1	uncharacterized acetyltransferase At3g50280-like [Malus domestica]
C1H46_030008	TQD84425.1	Transcription factor DIVARICATA OS=Antirrhinum majus OX=4151 GN=DIVARICATA PE=2 SV=1	transcription factor DIVARICATA-like [Malus domestica]
C1H46_030112	TQD84331.1	Syntaxin-22 OS=Arabidopsis thaliana OX=3702 GN=SYP22 PE=1 SV=1	syntaxin-22-like isoform X1 [Pyrus x bretschneideri]
C1H46_030162	TQD84296.1		uncharacterized protein LOC103432382 [Malus domestica]
C1H46_030342	TQD84102.1	Polyadenylate-binding protein RBP45A OS=Arabidopsis thaliana OX=3702 GN=RBP45A PE=2 SV=1	polyadenylate-binding protein RBP45C-like [Pyrus x bretschneideri]
C1H46_030514	TQD83931.1	Probable DNA primase large subunit OS=Arabidopsis thaliana OX=3702 GN=At1g67320 PE=2 SV=2	probable DNA primase large subunit [Prunus mume]
C1H46_030562	TQD83862.1		late embryogenesis abundant protein 2 [Malus domestica]
C1H46_030568	TQD83868.1		acyl-protein thioesterase 2 [Malus domestica]
C1H46_030588	TQD83828.1		YLP motif-containing protein 1-like [Pyrus x bretschneideri]
C1H46_030603	TQD83843.1	E3 ubiquitin-protein ligase EL5 OS=Oryza sativa subsp. japonica OX=39947 GN=EL5.1 PE=1 SV=1	RING-H2 finger protein ATL16-like [Malus domestica]
C1H46_030635	TQD83814.1		uncharacterized protein LOC103401770 [Malus domestica]
C1H46_030710	TQD83753.1
C1H46_030760	TQD83685.1		U1 small nuclear ribonucleoprotein 70 kDa-like isoform X3 [Malus domestica]
C1H46_030835	TQD83597.1	Cytochrome b5 isoform A OS=Arabidopsis thaliana OX=3702 GN=CB5-A PE=1 SV=1	cytochrome b5 [Malus domestica]
C1H46_030845	TQD83607.1		uncharacterized protein LOC103402798 [Malus domestica]
C1H46_030867	TQD83560.1	CBL-interacting serine/threonine-protein kinase 4 OS=Arabidopsis thaliana OX=3702 GN=CIPK4 PE=1 SV=1	CBL-interacting serine/threonine-protein kinase 4-like [Malus domestica]
C1H46_030885	TQD83578.1	Auxin-responsive protein IAA3 OS=Arabidopsis thaliana OX=3702 GN=IAA3 PE=1 SV=1	ARF domain class transcription factor [Malus domestica]
C1H46_030956	TQD83486.1	Protein ENHANCED DISEASE RESISTANCE 2 OS=Arabidopsis thaliana OX=3702 GN=EDR2 PE=2 SV=1	LOW QUALITY PROTEIN: protein ENHANCED DISEASE RESISTANCE 2-like [Malus domestica]
C1H46_030967	TQD83461.1	Ankyrin repeat-containing protein At5g02620 OS=Arabidopsis thaliana OX=3702 GN=At5g02620 PE=1 SV=1	ankyrin repeat-containing protein At5g02620-like [Malus domestica]
C1H46_031090	TQD83380.1	Probable protein phosphatase 2C 25 OS=Arabidopsis thaliana OX=3702 GN=At2g30020 PE=1 SV=1	probable protein phosphatase 2C 25 [Malus domestica]
C1H46_031105	TQD83318.1	Solute carrier family 35 member F2 OS=Homo sapiens OX=9606 GN=SLC35F2 PE=1 SV=1	solute carrier family 35 member F1-like [Pyrus x bretschneideri]
C1H46_031142	TQD83285.1	Protein SPIRAL1-like 2 OS=Arabidopsis thaliana OX=3702 GN=SP1L2 PE=2 SV=1	protein SPIRAL1-like 2 [Malus domestica]
C1H46_031166	TQD83272.1	E3 ubiquitin-protein ligase Os04g0590900 OS=Oryza sativa subsp. japonica OX=39947 GN=Os04g0590900 PE=2 SV=2	RING-H2 finger protein ATL52-like [Malus domestica]
C1H46_031214	TQD83251.1	Receptor like protein 27 OS=Arabidopsis thaliana OX=3702 GN=RLP27 PE=2 SV=1	receptor-like protein 12 [Malus domestica]
C1H46_031286	TQD83181.1	L-tryptophan--pyruvate aminotransferase 1 OS=Arabidopsis thaliana OX=3702 GN=TAA1 PE=1 SV=1	L-tryptophan--pyruvate aminotransferase 1-like [Malus domestica]
C1H46_031311	TQD83149.1		uncharacterized protein LOC103951644 [Pyrus x bretschneideri]
C1H46_031365	TQD83052.1		uncharacterized protein LOC103443059 [Malus domestica]
C1H46_031436	TQD83003.1	Protein SAR DEFICIENT 1 OS=Arabidopsis thaliana OX=3702 GN=SARD1 PE=1 SV=1	protein SAR DEFICIENT 1 [Malus domestica]
C1H46_031444	TQD83011.1		uncharacterized protein LOC103438008 [Malus domestica]
C1H46_031466	TQD82956.1	Protein DETOXIFICATION 35 OS=Arabidopsis thaliana OX=3702 GN=DTX35 PE=1 SV=1	protein DETOXIFICATION 35-like isoform X3 [Pyrus x bretschneideri]
C1H46_031473	TQD82963.1	Mitogen-activated protein kinase kinase kinase YODA OS=Arabidopsis thaliana OX=3702 GN=YDA PE=1 SV=1	mitogen-activated protein kinase kinase kinase YODA-like [Malus domestica]
C1H46_031563	TQD82899.1
C1H46_031620	TQD82834.1	Auxin-responsive protein SAUR36 OS=Arabidopsis thaliana OX=3702 GN=SAUR36 PE=2 SV=1	auxin-responsive protein SAUR36-like [Malus domestica]
C1H46_031759	TQD82724.1	High-affinity nitrate transporter 3.2 OS=Arabidopsis thaliana OX=3702 GN=NRT3.2 PE=2 SV=1	high-affinity nitrate transporter 3.2-like [Malus domestica]
C1H46_031811	TQD82613.1	Pentatricopeptide repeat-containing protein At3g29230 OS=Arabidopsis thaliana OX=3702 GN=PCMP-E27 PE=2 SV=1	pentatricopeptide repeat-containing protein At3g29230 [Malus domestica]
C1H46_031900	TQD82519.1
C1H46_031985	TQD82469.1	Serine/threonine-protein kinase AGC1-5 OS=Arabidopsis thaliana OX=3702 GN=AGC1-5 PE=1 SV=1	serine/threonine-protein kinase AGC1-5-like [Malus domestica]
C1H46_032087	TQD82351.1		WRKY transcription factor 46 [Malus hupehensis]
C1H46_032156	TQD82312.1	Calmodulin-binding receptor kinase CaMRLK OS=Arabidopsis thaliana OX=3702 GN=CAMRLK PE=1 SV=1	probable LRR receptor-like serine/threonine-protein kinase At2g24230, partial [Malus domestica]
C1H46_032176	TQD82277.1	Ethylene-responsive transcription factor 1B OS=Arabidopsis thaliana OX=3702 GN=ERF1B PE=1 SV=2	ethylene-responsive transcription factor 1B-like [Malus domestica]
C1H46_032178	TQD82279.1	Ethylene-responsive transcription factor ERF098 OS=Arabidopsis thaliana OX=3702 GN=ERF098 PE=1 SV=1	ethylene-responsive transcription factor ERF098-like [Malus domestica]
C1H46_032200	TQD82228.1	Protein NRT1/ PTR FAMILY 5.9 OS=Arabidopsis thaliana OX=3702 GN=NPF5.9 PE=2 SV=1	protein NRT1/ PTR FAMILY 5.8 [Malus domestica]
C1H46_032242	TQD82224.1	Auxin-responsive protein SAUR40 OS=Arabidopsis thaliana OX=3702 GN=SAUR40 PE=2 SV=1	auxin-induced protein 15A-like [Malus domestica]
C1H46_032384	TQD82034.1		uncharacterized protein LOC103450892 [Malus domestica]
C1H46_032422	TQD82023.1	Heavy metal-associated isoprenylated plant protein 45 OS=Arabidopsis thaliana OX=3702 GN=HIPP45 PE=3 SV=1	heavy metal-associated isoprenylated plant protein 21 [Malus domestica]
C1H46_032488	TQD81941.1
C1H46_032550	TQD81899.1	Sphingoid long-chain bases kinase 2, mitochondrial OS=Arabidopsis thaliana OX=3702 GN=LCKB2 PE=2 SV=1	sphingoid long-chain bases kinase 2, mitochondrial-like isoform X2 [Malus domestica]
C1H46_032581	TQD81828.1	Wall-associated receptor kinase 5 OS=Arabidopsis thaliana OX=3702 GN=WAK5 PE=2 SV=1	putative wall-associated receptor kinase-like 16 isoform X1 [Malus domestica]
C1H46_032598	TQD81845.1		lecithin retinol acyltransferase-like [Malus domestica]
C1H46_032686	TQD81752.1	Probable LRR receptor-like serine/threonine-protein kinase At1g07650 OS=Arabidopsis thaliana OX=3702 GN=At1g07650 PE=1 SV=1	serine/threonine-protein kinase BIK1-like isoform X1 [Malus domestica]
C1H46_032688	TQD81754.1	Probable LRR receptor-like serine/threonine-protein kinase At1g07650 OS=Arabidopsis thaliana OX=3702 GN=At1g07650 PE=1 SV=1	serine/threonine-protein kinase BIK1-like isoform X1 [Malus domestica]
C1H46_032692	TQD81758.1		hypothetical protein PRUPE_3G281700 [Prunus persica]
C1H46_032699	TQD81765.1	WAT1-related protein At3g28050 OS=Arabidopsis thaliana OX=3702 GN=At3g28050 PE=2 SV=1	WAT1-related protein At3g28050-like [Pyrus x bretschneideri]
C1H46_032825	TQD81587.1	Probable membrane-associated kinase regulator 6 OS=Arabidopsis thaliana OX=3702 GN=MAKR6 PE=2 SV=1	probable membrane-associated kinase regulator 6 [Pyrus x bretschneideri]
C1H46_032831	TQD81593.1	Probable membrane-associated kinase regulator 5 OS=Arabidopsis thaliana OX=3702 GN=MAKR5 PE=2 SV=1	probable membrane-associated kinase regulator 5 [Malus domestica]
C1H46_032848	TQD81610.1	Heavy metal-associated isoprenylated plant protein 39 OS=Arabidopsis thaliana OX=3702 GN=HIPP39 PE=2 SV=1	heavy metal-associated isoprenylated plant protein 3-like isoform X1 [Pyrus x bretschneideri]
C1H46_032849	TQD81611.1	Heavy metal-associated isoprenylated plant protein 39 OS=Arabidopsis thaliana OX=3702 GN=HIPP39 PE=2 SV=1	heavy metal-associated isoprenylated plant protein 3-like isoform X1 [Malus domestica]
C1H46_032850	TQD81612.1	Heavy metal-associated isoprenylated plant protein 39 OS=Arabidopsis thaliana OX=3702 GN=HIPP39 PE=2 SV=1	FK506-binding protein 4-like [Malus domestica]
C1H46_032947	TQD81504.1	Probable WRKY transcription factor 53 OS=Arabidopsis thaliana OX=3702 GN=WRKY53 PE=1 SV=1	probable WRKY transcription factor 53 [Malus domestica]
C1H46_032971	TQD81478.1	2-keto-3-deoxy-L-fuconate dehydrogenase OS=Xanthomonas campestris pv. campestris (strain ATCC 33913 / DSM 3586 / NCPPB 528 / LMG 568 / P 25) OX=190485 GN=XCC4067 PE=1 SV=1	uncharacterized protein LOC103956551 [Pyrus x bretschneideri]
C1H46_033058	TQD81340.1		uncharacterized protein LOC103953514 [Pyrus x bretschneideri]
C1H46_033075	TQD81357.1	Carbonic anhydrase, chloroplastic OS=Spinacia oleracea OX=3562 PE=1 SV=2	carbonic anhydrase 2 isoform X1 [Malus domestica]
C1H46_033107	TQD81389.1	Cysteine-rich receptor-like protein kinase 2 OS=Arabidopsis thaliana OX=3702 GN=CRK2 PE=1 SV=1	cysteine-rich receptor-like protein kinase 2 isoform X1 [Malus domestica]
C1H46_033144	TQD81289.1	Putative UPF0481 protein At3g02645 OS=Arabidopsis thaliana OX=3702 GN=At3g02645 PE=3 SV=1	UPF0481 protein At3g47200-like [Malus domestica]
C1H46_033176	TQD81244.1	Squalene monooxygenase OS=Panax ginseng OX=4054 PE=2 SV=1	squalene monooxygenase-like [Malus domestica]
C1H46_033178	TQD81246.1	Squalene monooxygenase OS=Panax ginseng OX=4054 PE=2 SV=1	squalene monooxygenase-like [Malus domestica]
C1H46_033295	TQD81150.1
C1H46_033349	TQD81100.1		uncharacterized protein LOC103947764 [Pyrus x bretschneideri]
C1H46_033371	TQD81061.1
C1H46_033419	TQD81004.1	Receptor-like protein kinase FERONIA OS=Arabidopsis thaliana OX=3702 GN=FER PE=1 SV=1	putative serine/threonine kinase [Malus domestica]
C1H46_033524	TQD80954.1	Gamma-glutamyl hydrolase 1 OS=Arabidopsis thaliana OX=3702 GN=GGH1 PE=2 SV=1	uncharacterized protein LOC111292327 [Durio zibethinus]
C1H46_033674	TQD80757.1	Mavicyanin OS=Cucurbita pepo OX=3663 PE=1 SV=1	mavicyanin-like [Pyrus x bretschneideri]
C1H46_033697	TQD80727.1	DnaJ homolog subfamily B member 13 OS=Mus musculus OX=10090 GN=Dnajb13 PE=1 SV=1	uncharacterized protein LOC103938875 [Pyrus x bretschneideri]
C1H46_033750	TQD80724.1		uncharacterized protein LOC103438042 isoform X1 [Malus domestica]
C1H46_033805	TQD80626.1		hypothetical protein PRUPE_3G019100 [Prunus persica]
C1H46_033945	TQD80529.1	Homeobox-leucine zipper protein ATHB-13 OS=Arabidopsis thaliana OX=3702 GN=ATHB-13 PE=2 SV=2	homeobox-leucine zipper protein ATHB-13-like [Malus domestica]
C1H46_033969	TQD80456.1	Tyrosine-protein phosphatase DSP3 OS=Arabidopsis thaliana OX=3702 GN=DSP3 PE=1 SV=1	probable tyrosine-protein phosphatase At1g05000 [Malus domestica]
C1H46_033974	TQD80461.1	Isopentenyl-diphosphate Delta-isomerase II OS=Camptotheca acuminata OX=16922 GN=IPI2 PE=2 SV=1	isopentenyl-diphosphate Delta-isomerase I-like [Malus domestica]
C1H46_034157	TQD80259.1		uncharacterized protein LOC103443960 [Malus domestica]
C1H46_034217	TQD80236.1	Heat stress transcription factor A-4b OS=Oryza sativa subsp. japonica OX=39947 GN=HSFA4B PE=2 SV=1	heat stress transcription factor A-4b-like [Malus domestica]
C1H46_034256	TQD80202.1
C1H46_034309	TQD80102.1	Phosphatidylinositol/phosphatidylcholine transfer protein SFH3 OS=Arabidopsis thaliana OX=3702 GN=SFH3 PE=2 SV=1	phosphatidylinositol/phosphatidylcholine transfer protein SFH3-like [Malus domestica]
C1H46_034347	TQD80140.1	Endoglucanase 16 OS=Arabidopsis thaliana OX=3702 GN=At3g43860 PE=2 SV=1	fatty-acid-binding protein 2-like [Malus domestica]
C1H46_034363	TQD80078.1	Beta-amyrin 28-monooxygenase OS=Medicago truncatula OX=3880 GN=CYP716A12 PE=1 SV=1	beta-amyrin 28-oxidase-like [Malus domestica]
C1H46_034378	TQD80093.1	CASP-like protein 1B1 OS=Glycine max OX=3847 PE=2 SV=1	CASP-like protein 1B1 [Malus domestica]
C1H46_034398	TQD80025.1	CASP-like protein 1D1 OS=Populus trichocarpa OX=3694 GN=POPTRDRAFT_820933 PE=3 SV=2	CASP-like protein 1D1 isoform X2 [Pyrus x bretschneideri]
C1H46_034399	TQD80026.1	CASP-like protein 1E1 OS=Glycine max OX=3847 PE=2 SV=1	CASP-like protein 1E2 [Malus domestica]
C1H46_034437	TQD80003.1	Ethylene-responsive transcription factor ERF110 OS=Arabidopsis thaliana OX=3702 GN=ERF110 PE=2 SV=2	ethylene-responsive transcription factor ABR1-like [Malus domestica]
C1H46_034452	TQD79990.1	1-aminocyclopropane-1-carboxylate synthase 8 OS=Arabidopsis thaliana OX=3702 GN=ACS8 PE=1 SV=1	1-aminocyclopropane-1-carboxylate synthase 8-like isoform X1 [Malus domestica]
C1H46_034483	TQD79973.1	Myb family transcription factor PHL6 OS=Arabidopsis thaliana OX=3702 GN=PHL6 PE=2 SV=1	protein PHR1-LIKE 1 isoform X2 [Malus domestica]
C1H46_034501	TQD79948.1	Dof zinc finger protein DOF1.5 OS=Arabidopsis thaliana OX=3702 GN=DOF1.5 PE=1 SV=1	cyclic dof factor 5-like [Malus domestica]
C1H46_034512	TQD79920.1		late embryogenesis abundant protein At1g64065-like [Malus domestica]
C1H46_034514	TQD79922.1	Late embryogenesis abundant protein At1g64065 OS=Arabidopsis thaliana OX=3702 GN=At1g64065 PE=2 SV=1	uncharacterized protein LOC103431664 [Malus domestica]
C1H46_034587	TQD79873.1		uncharacterized protein LOC103337986 [Prunus mume]
C1H46_034659	TQD79796.1		uncharacterized protein LOC103451318 [Malus domestica]
C1H46_034712	TQD79739.1	G-type lectin S-receptor-like serine/threonine-protein kinase At1g11410 OS=Arabidopsis thaliana OX=3702 GN=At1g11410 PE=3 SV=3	G-type lectin S-receptor-like serine/threonine-protein kinase RKS1 [Malus domestica]
C1H46_034715	TQD79742.1	G-type lectin S-receptor-like serine/threonine-protein kinase RKS1 OS=Arabidopsis thaliana OX=3702 GN=RKS1 PE=3 SV=3	G-type lectin S-receptor-like serine/threonine-protein kinase RKS1 isoform X1 [Malus domestica]
C1H46_034721	TQD79748.1	G-type lectin S-receptor-like serine/threonine-protein kinase B120 OS=Arabidopsis thaliana OX=3702 GN=B120 PE=2 SV=1	G-type lectin S-receptor-like serine/threonine-protein kinase B120 [Malus domestica]
C1H46_034722	TQD79749.1	G-type lectin S-receptor-like serine/threonine-protein kinase B120 OS=Arabidopsis thaliana OX=3702 GN=B120 PE=2 SV=1	G-type lectin S-receptor-like serine/threonine-protein kinase B120 [Malus domestica]
C1H46_034876	TQD79573.1	Probable WRKY transcription factor 53 OS=Arabidopsis thaliana OX=3702 GN=WRKY53 PE=1 SV=1	probable WRKY transcription factor 53 [Malus domestica]
C1H46_034877	TQD79574.1		uncharacterized protein LOC103439403 [Malus domestica]
C1H46_034905	TQD79545.1	VQ motif-containing protein 22 OS=Arabidopsis thaliana OX=3702 GN=VQ22 PE=2 SV=1	VQ motif-containing protein 22 [Malus domestica]
C1H46_035041	TQD79391.1
C1H46_035081	TQD79387.1		60S acidic ribosomal protein P1-like [Malus domestica]
C1H46_035164	TQD79256.1		ethylene-responsive transcription factor ABR1-like [Malus domestica]
C1H46_035223	TQD79185.1	GDSL esterase/lipase At1g74460 OS=Arabidopsis thaliana OX=3702 GN=At1g74460 PE=2 SV=1	GDSL esterase/lipase At1g74460-like [Malus domestica]
C1H46_035270	TQD79232.1	SNAP25 homologous protein SNAP33 OS=Arabidopsis thaliana OX=3702 GN=SNAP33 PE=1 SV=1	SNAP25 homologous protein SNAP33-like [Malus domestica]
C1H46_035309	TQD79149.1	U-box domain-containing protein 27 OS=Arabidopsis thaliana OX=3702 GN=PUB27 PE=2 SV=1	U-box domain-containing protein 28-like [Malus domestica]
C1H46_035324	TQD79123.1	Dehydration-responsive element-binding protein 3 OS=Arabidopsis thaliana OX=3702 GN=DREB3 PE=2 SV=1	dehydration-responsive element-binding protein 3-like [Malus domestica]
C1H46_035337	TQD79099.1		uncharacterized protein LOC103441911 [Malus domestica]
C1H46_035401	TQD79045.1	BON1-associated protein 2 OS=Arabidopsis thaliana OX=3702 GN=BAP2 PE=1 SV=1	BON1-associated protein 2-like [Pyrus x bretschneideri]
C1H46_035454	TQD78977.1	Cytochrome B5-like protein OS=Arabidopsis thaliana OX=3702 GN=CB5LP PE=2 SV=1	cytochrome B5-like protein [Malus domestica]
C1H46_035610	TQD78830.1		uncharacterized protein LOC103448645 [Malus domestica]
C1H46_035612	TQD78832.1
C1H46_035666	TQD78777.1	Transcription factor WER OS=Arabidopsis thaliana OX=3702 GN=WER PE=1 SV=1	transcription factor WER-like [Malus domestica]
C1H46_035720	TQD78716.1	Integrin-linked protein kinase 1 OS=Arabidopsis thaliana OX=3702 GN=ILK1 PE=1 SV=1	serine/threonine-protein kinase HT1-like [Malus domestica]
C1H46_035791	TQD78686.1	Bifunctional epoxide hydrolase 2 OS=Homo sapiens OX=9606 GN=EPHX2 PE=1 SV=2	bifunctional epoxide hydrolase 2-like [Malus domestica]
C1H46_035933	TQD78504.1	Probable isoaspartyl peptidase/L-asparaginase 2 OS=Arabidopsis thaliana OX=3702 GN=At3g16150 PE=2 SV=2	LOW QUALITY PROTEIN: probable isoaspartyl peptidase/L-asparaginase 2 [Malus domestica]
C1H46_036014	TQD78425.1	IAA-amino acid hydrolase ILR1-like 4 OS=Arabidopsis thaliana OX=3702 GN=ILL4 PE=1 SV=2	IAA-amino acid hydrolase ILR1-like 4 [Malus domestica]
C1H46_036018	TQD78429.1	Jacalin-related lectin 19 OS=Arabidopsis thaliana OX=3702 GN=JAL19 PE=2 SV=1	jacalin-related lectin 19-like isoform X1 [Malus domestica]
C1H46_036072	TQD78379.1	Amidase 1 OS=Oryza sativa subsp. japonica OX=39947 GN=AMI1 PE=1 SV=1	amidase 1-like isoform X1 [Malus domestica]
C1H46_036074	TQD78381.1	Amidase 1 OS=Arabidopsis thaliana OX=3702 GN=AMI1 PE=1 SV=1	amidase 1-like [Pyrus x bretschneideri]
C1H46_036095	TQD78346.1	Protein IMPAIRED IN BABA-INDUCED STERILITY 1 OS=Arabidopsis thaliana OX=3702 GN=IBS1 PE=3 SV=1	probable serine/threonine-protein kinase At1g54610 [Malus domestica]
C1H46_036102	TQD78353.1	Flavin-containing monooxygenase FMO GS-OX-like 9 OS=Arabidopsis thaliana OX=3702 GN=At5g07800 PE=2 SV=1	flavin-containing monooxygenase FMO GS-OX-like 9 isoform X1 [Malus domestica]
C1H46_036115	TQD78310.1	Serine/threonine-protein kinase AtPK2/AtPK19 OS=Arabidopsis thaliana OX=3702 GN=ATPK2 PE=1 SV=2	serine/threonine-protein kinase AtPK2/AtPK19-like [Malus domestica]
C1H46_036145	TQD78290.1	Pathogen-associated molecular patterns-induced protein A70 OS=Arabidopsis thaliana OX=3702 GN=A70 PE=1 SV=1	uncharacterized protein LOC103944037 [Pyrus x bretschneideri]
C1H46_036201	TQD78256.1	Protein PHYTOCHROME KINASE SUBSTRATE 2 OS=Arabidopsis thaliana OX=3702 GN=PKS2 PE=1 SV=1	protein PHYTOCHROME KINASE SUBSTRATE 1-like [Malus domestica]
C1H46_036256	TQD78184.1	Protein SRC2 OS=Glycine max OX=3847 GN=SRC2 PE=2 SV=1	uncharacterized protein LOC103433141 [Malus domestica]
C1H46_036370	TQD78098.1	Transcription factor WER OS=Arabidopsis thaliana OX=3702 GN=WER PE=1 SV=1	transcription factor WER-like [Malus domestica]
C1H46_036381	TQD78068.1	Metacaspase-1 OS=Arabidopsis thaliana OX=3702 GN=AMC1 PE=1 SV=1	metacaspase-1-like [Malus domestica]
C1H46_036411	TQD78015.1	Glutathione S-transferase F11 OS=Arabidopsis thaliana OX=3702 GN=GSTF11 PE=2 SV=1	glutathione S-transferase F12 [Pyrus x bretschneideri]
C1H46_036462	TQD78010.1	Allene oxide cyclase, chloroplastic OS=Oryza sativa subsp. indica OX=39946 GN=AOC PE=2 SV=1	allene oxide cyclase 4, chloroplastic [Malus domestica]
C1H46_036529	TQD77927.1		probable E3 ubiquitin-protein ligase ARI8 [Malus domestica]
C1H46_036532	TQD77930.1	Protein DETOXIFICATION 33 OS=Arabidopsis thaliana OX=3702 GN=DTX33 PE=2 SV=1	protein DETOXIFICATION 33-like [Malus domestica]
C1H46_036544	TQD77909.1	Linoleate 9S-lipoxygenase 5 OS=Arabidopsis thaliana OX=3702 GN=LOX5 PE=2 SV=2	probable linoleate 9S-lipoxygenase 5 [Pyrus x bretschneideri]
C1H46_036550	TQD77876.1
C1H46_036616	TQD77845.1	La-related protein 6C OS=Arabidopsis thaliana OX=3702 GN=LARP6C PE=3 SV=1	la-related protein 6C [Prunus yedoensis var. nudiflora]
C1H46_036623	TQD77834.1	BTB/POZ domain-containing protein At5g41330 OS=Arabidopsis thaliana OX=3702 GN=At5g41330 PE=2 SV=1	BTB/POZ domain-containing protein At5g41330 isoform X1 [Pyrus x bretschneideri]
C1H46_036756	TQD77695.1		uncharacterized protein LOC103405468 [Malus domestica]
C1H46_036772	TQD77711.1	Glutamyl-tRNA reductase 1, chloroplastic OS=Cucumis sativus OX=3659 GN=HEMA1 PE=2 SV=1	glutamyl-tRNA reductase 1, chloroplastic-like [Malus domestica]
C1H46_036919	TQD77565.1		putative disease resistance RPP13-like protein 1 [Pyrus x bretschneideri]
C1H46_036980	TQD77499.1	Putative pentatricopeptide repeat-containing protein At3g05240 OS=Arabidopsis thaliana OX=3702 GN=PCMP-E82 PE=3 SV=2	putative pentatricopeptide repeat-containing protein At3g08820 [Pyrus x bretschneideri]
C1H46_037090	TQD77400.1		uncharacterized protein LOC103948972 [Pyrus x bretschneideri]
C1H46_037147	TQD77324.1	F-box protein SKIP27 OS=Arabidopsis thaliana OX=3702 GN=SKIP27 PE=1 SV=2	F-box protein SKIP27-like [Malus domestica]
C1H46_037187	TQD77246.1	Cysteine-rich receptor-like protein kinase 26 OS=Arabidopsis thaliana OX=3702 GN=CRK26 PE=2 SV=1	cysteine-rich repeat secretory protein 38-like isoform X2 [Pyrus x bretschneideri]
C1H46_037222	TQD77215.1	Allene oxide cyclase, chloroplastic OS=Oryza sativa subsp. indica OX=39946 GN=AOC PE=2 SV=1	allene oxide cyclase 4, chloroplastic-like [Pyrus x bretschneideri]
C1H46_037260	TQD77203.1	Farnesyl pyrophosphate synthase 1 OS=Lupinus albus OX=3870 GN=FPS1 PE=2 SV=1	farnesyl pyrophosphate synthase 2 [Malus domestica]
C1H46_037264	TQD77207.1	Farnesyl pyrophosphate synthase 1 OS=Lupinus albus OX=3870 GN=FPS1 PE=2 SV=1	farnesyl pyrophosphate synthase 2 [Malus domestica]
C1H46_037313	TQD77149.1	Wall-associated receptor kinase-like 10 OS=Arabidopsis thaliana OX=3702 GN=WAKL10 PE=2 SV=1	wall-associated receptor kinase-like 22 [Malus domestica]
C1H46_037314	TQD77150.1	Wall-associated receptor kinase-like 2 OS=Arabidopsis thaliana OX=3702 GN=WAKL2 PE=2 SV=1	wall-associated receptor kinase-like 22 [Malus domestica]
C1H46_037572	TQD76891.1
C1H46_037586	TQD76880.1	RING-H2 finger protein ATL46 OS=Arabidopsis thaliana OX=3702 GN=ATL46 PE=2 SV=1	RING-H2 finger protein ATL46-like [Malus domestica]
C1H46_037622	TQD76842.1	WRKY transcription factor WRKY24 OS=Oryza sativa subsp. japonica OX=39947 GN=WRKY24 PE=2 SV=1	probable WRKY transcription factor 33 isoform X2 [Malus domestica]
C1H46_037690	TQD76788.1	Protein TIFY 5A OS=Arabidopsis thaliana OX=3702 GN=TIFY5A PE=1 SV=1	protein TIFY 5A-like [Malus domestica]
C1H46_037796	TQD76664.1	Transcription factor MYB61 OS=Arabidopsis thaliana OX=3702 GN=MYB61 PE=2 SV=1	transcription repressor MYB6 isoform X1 [Malus domestica]
C1H46_037882	TQD76588.1	Serine/threonine-protein phosphatase PP1 OS=Oryza sativa subsp. japonica OX=39947 GN=Os03g0268000 PE=2 SV=2	serine/threonine-protein phosphatase PP1 isoform X1 [Prunus yedoensis var. nudiflora]
C1H46_037931	TQD76516.1		MLP-like protein 34 [Malus domestica]
C1H46_037934	TQD76519.1		MLP-like protein 329 isoform X1 [Malus domestica]
C1H46_037936	TQD76521.1	Rapid alkalinization factor OS=Nicotiana tabacum OX=4097 GN=RALF PE=1 SV=1	rapid alkalinization factor-like [Malus domestica]
C1H46_037991	TQD76500.1	Gamma-interferon-responsive lysosomal thiol protein OS=Arabidopsis thaliana OX=3702 GN=GILT PE=2 SV=1	gamma-interferon-inducible lysosomal thiol reductase-like isoform X2 [Pyrus x bretschneideri]
C1H46_038076	TQD76375.1	Germin-like protein subfamily T member 2 OS=Arabidopsis thaliana OX=3702 GN=At1g18980 PE=2 SV=1	germin-like protein subfamily T member 2 [Malus domestica]
C1H46_038398	TQD76062.1	Probable acyl-activating enzyme 16, chloroplastic OS=Arabidopsis thaliana OX=3702 GN=AAE16 PE=2 SV=1	probable acyl-activating enzyme 16, chloroplastic [Malus domestica]
C1H46_038450	TQD76012.1	MLO-like protein 3 OS=Arabidopsis thaliana OX=3702 GN=MLO3 PE=2 SV=1	MLO-like protein 3 [Pyrus x bretschneideri]
C1H46_038453	TQD76015.1	Auxin response factor 4 OS=Arabidopsis thaliana OX=3702 GN=ARF4 PE=1 SV=1	auxin response factor 4 [Malus domestica]
C1H46_038482	TQD75995.1	Protein SMAX1-LIKE 8 OS=Arabidopsis thaliana OX=3702 GN=SMXL8 PE=1 SV=1	protein SMAX1-LIKE 7-like [Malus domestica]
C1H46_038557	TQD75926.1	Subtilisin-like protease SBT5.3 OS=Arabidopsis thaliana OX=3702 GN=AIR3 PE=2 SV=1	subtilisin-like protease SBT5.3 isoform X2 [Malus domestica]
C1H46_038604	TQD75861.1	Indole-3-acetic acid-amido synthetase GH3.5 OS=Arabidopsis thaliana OX=3702 GN=GH3.5 PE=1 SV=1	indole-3-acetic acid-amido synthetase GH3.6 [Malus domestica]
C1H46_038610	TQD75841.1	Retrovirus-related Pol polyprotein from transposon RE1 OS=Arabidopsis thaliana OX=3702 GN=RE1 PE=2 SV=1	uncharacterized protein LOC103447594 [Malus domestica]
C1H46_038785	TQD75686.1
C1H46_038792	TQD75678.1
C1H46_038800	TQD75658.1		uncharacterized protein LOC103967155 [Pyrus x bretschneideri]
C1H46_038861	TQD75621.1	Probable E3 ubiquitin-protein ligase ARI8 OS=Arabidopsis thaliana OX=3702 GN=ARI8 PE=2 SV=1	probable E3 ubiquitin-protein ligase ARI8 [Malus domestica]
C1H46_038862	TQD75622.1	Probable E3 ubiquitin-protein ligase ARI8 OS=Arabidopsis thaliana OX=3702 GN=ARI8 PE=2 SV=1	probable E3 ubiquitin-protein ligase ARI8 [Malus domestica]
C1H46_038984	TQD75483.1	CASP-like protein 1F2 OS=Ricinus communis OX=3988 GN=RCOM_1446020 PE=2 SV=1	CASP-like protein 1F2 [Malus domestica]
C1H46_038990	TQD75489.1	NAC domain-containing protein 83 OS=Arabidopsis thaliana OX=3702 GN=NAC083 PE=1 SV=1	NAC domain-containing protein 83 [Malus domestica]
C1H46_039146	TQD75331.1	Probable membrane-associated kinase regulator 5 OS=Arabidopsis thaliana OX=3702 GN=MAKR5 PE=2 SV=1	probable membrane-associated kinase regulator 5 [Malus domestica]
C1H46_039148	TQD75333.1	Spastin OS=Danio rerio OX=7955 GN=spast PE=2 SV=2	uncharacterized protein LOC103439818 [Malus domestica]
C1H46_039151	TQD75303.1	Phosphopantetheine adenylyltransferase OS=Arabidopsis thaliana OX=3702 GN=COAD PE=1 SV=1	phosphopantetheine adenylyltransferase-like [Malus domestica]
C1H46_039224	TQD75233.1	Probable BOI-related E3 ubiquitin-protein ligase 3 OS=Arabidopsis thaliana OX=3702 GN=BRG3 PE=1 SV=1	probable BOI-related E3 ubiquitin-protein ligase 3 [Malus domestica]
C1H46_039236	TQD75227.1	Omega-hydroxypalmitate O-feruloyl transferase OS=Arabidopsis thaliana OX=3702 GN=HHT1 PE=1 SV=1	omega-hydroxypalmitate O-feruloyl transferase-like [Malus domestica]
C1H46_039322	TQD75138.1	Probable serine/threonine-protein kinase At1g54610 OS=Arabidopsis thaliana OX=3702 GN=At1g54610 PE=1 SV=1	probable serine/threonine-protein kinase At1g54610 isoform X1 [Malus domestica]
C1H46_039348	TQD75120.1
C1H46_039385	TQD75111.1	Trihelix transcription factor GT-2 OS=Arabidopsis thaliana OX=3702 GN=GT-2 PE=2 SV=1	trihelix transcription factor GT-2-like isoform X1 [Malus domestica]
C1H46_039398	TQD75029.1		protein PHYTOCHROME KINASE SUBSTRATE 3-like [Malus domestica]
C1H46_039497	TQD74958.1	Probable WRKY transcription factor 49 OS=Arabidopsis thaliana OX=3702 GN=WRKY49 PE=2 SV=1	probable WRKY transcription factor 49 isoform X1 [Malus domestica]
C1H46_039588	TQD74883.1	Rho GDP-dissociation inhibitor 1 OS=Arabidopsis thaliana OX=3702 GN=GDI1 PE=1 SV=1	rho GDP-dissociation inhibitor 1-like [Malus domestica]
C1H46_039618	TQD74830.1	Auxin-responsive protein IAA29 OS=Arabidopsis thaliana OX=3702 GN=IAA29 PE=1 SV=2	auxin-responsive protein IAA29-like [Malus domestica]
C1H46_039663	TQD74826.1	Ribosome-inactivating protein bryodin II OS=Bryonia dioica OX=3652 PE=1 SV=1	ribosome-inactivating protein bryodin II-like [Pyrus x bretschneideri]
C1H46_039679	TQD74789.1	Mitogen-activated protein kinase kinase kinase 18 OS=Arabidopsis thaliana OX=3702 GN=MAPKKK18 PE=1 SV=1	mitogen-activated protein kinase kinase kinase 2-like [Malus domestica]
C1H46_039778	TQD74687.1		non-specific lipid-transfer protein-like protein At2g13820 [Malus domestica]
C1H46_039779	TQD74688.1		non-specific lipid-transfer protein-like protein At2g13820 [Malus domestica]
C1H46_039801	TQD74665.1		uncharacterized protein LOC103938845 [Pyrus x bretschneideri]
C1H46_039815	TQD74679.1	Protein SODIUM POTASSIUM ROOT DEFECTIVE 2 OS=Arabidopsis thaliana OX=3702 GN=NAKR2 PE=2 SV=1	uncharacterized protein LOC103400574 [Malus domestica]
C1H46_039850	TQD74618.1	Acyl-CoA--sterol O-acyltransferase 1 OS=Arabidopsis thaliana OX=3702 GN=ASAT1 PE=1 SV=1	acyl-CoA--sterol O-acyltransferase 1-like [Malus domestica]
C1H46_039860	TQD74608.1	Probable WRKY transcription factor 40 OS=Arabidopsis thaliana OX=3702 GN=WRKY40 PE=1 SV=1	probable WRKY transcription factor 40 isoform X2 [Malus domestica]
C1H46_039903	TQD74566.1	Profilin-3 OS=Malus domestica OX=3750 PE=1 SV=1	profilin [Pyrus x bretschneideri]
C1H46_039923	TQD74553.1	GEM-like protein 4 OS=Arabidopsis thaliana OX=3702 GN=At5g08350 PE=2 SV=1	putative GEM-like protein 8 [Malus domestica]
C1H46_039931	TQD74528.1	MLO-like protein 11 OS=Arabidopsis thaliana OX=3702 GN=MLO11 PE=2 SV=1	MLO-like protein 11 isoform X2 [Malus domestica]
C1H46_039962	TQD74507.1	Exosome complex component RRP41 homolog OS=Arabidopsis thaliana OX=3702 GN=RRP41 PE=1 SV=1	exosome complex component RRP41 homolog [Pyrus x bretschneideri]
C1H46_039982	TQD74482.1	Flowering-promoting factor 1 OS=Sinapis alba OX=3728 GN=FPF1 PE=2 SV=1	flowering-promoting factor 1-like [Malus domestica]
C1H46_040047	TQD74417.1	Long-chain-alcohol O-fatty-acyltransferase OS=Simmondsia chinensis OX=3999 PE=1 SV=1	long-chain-alcohol O-fatty-acyltransferase-like [Malus domestica]
C1H46_040155	TQD74314.1	GDSL esterase/lipase At4g26790 OS=Arabidopsis thaliana OX=3702 GN=At4g26790 PE=2 SV=1	GDSL esterase/lipase At4g26790-like [Pyrus x bretschneideri]
C1H46_040156	TQD74315.1	GDSL esterase/lipase At4g26790 OS=Arabidopsis thaliana OX=3702 GN=At4g26790 PE=2 SV=1	GDSL esterase/lipase At4g26790-like [Pyrus x bretschneideri]
C1H46_040330	TQD74132.1	Transcription factor bHLH118 OS=Arabidopsis thaliana OX=3702 GN=BHLH118 PE=2 SV=1	transcription factor bHLH118-like [Malus domestica]
C1H46_040348	TQD74127.1	Late embryogenesis abundant protein At1g64065 OS=Arabidopsis thaliana OX=3702 GN=At1g64065 PE=2 SV=1	uncharacterized protein LOC103953965 [Pyrus x bretschneideri]
C1H46_040364	TQD74103.1	Auxin-responsive protein IAA17 OS=Arabidopsis thaliana OX=3702 GN=IAA17 PE=1 SV=2	auxin-responsive Aux/IAA protein [Pyrus pyrifolia]
C1H46_040435	TQD74032.1	F-box protein At1g30790 OS=Arabidopsis thaliana OX=3702 GN=At1g30790 PE=2 SV=2	F-box protein At1g30790-like [Pyrus x bretschneideri]
C1H46_040481	TQD73982.1		disease resistance RPP13-like protein 4 [Malus domestica]
C1H46_040482	TQD73983.1		uncharacterized protein LOC103446655 [Malus domestica]
C1H46_040522	TQD73952.1	Probable carboxylesterase 15 OS=Arabidopsis thaliana OX=3702 GN=CXE15 PE=2 SV=1	CXE carboxylesterase [Malus pumila]
C1H46_040534	TQD73931.1	GTP-binding nuclear protein Ran1 OS=Solanum lycopersicum OX=4081 GN=RAN1 PE=2 SV=1	GTP-binding nuclear protein Ran1-like [Malus domestica]
C1H46_040651	TQD73814.1	Cinnamoyl-CoA reductase 2 OS=Arabidopsis thaliana OX=3702 GN=CCR2 PE=1 SV=1	cinnamoyl-CoA reductase 2-like [Pyrus x bretschneideri]
C1H46_040694	TQD73784.1	Disease resistance-like protein DSC1 OS=Arabidopsis thaliana OX=3702 GN=DSC1 PE=1 SV=1	HD domain class transcription factor [Malus domestica]
C1H46_040758	TQD73716.1	Probable WRKY transcription factor 15 OS=Arabidopsis thaliana OX=3702 GN=WRKY15 PE=2 SV=1	WRKY domain class transcription factor [Malus domestica]
C1H46_040843	TQD73626.1	PAP-specific phosphatase HAL2-like OS=Arabidopsis thaliana OX=3702 GN=AHL PE=2 SV=1	PAP-specific phosphatase HAL2-like [Malus domestica]
C1H46_040848	TQD73621.1		uncharacterized protein LOC108173004 [Malus domestica]
C1H46_040860	TQD73607.1	Wall-associated receptor kinase 2 OS=Arabidopsis thaliana OX=3702 GN=WAK2 PE=1 SV=1	putative wall-associated receptor kinase-like 16 [Malus domestica]
C1H46_040864	TQD73611.1		uncharacterized protein LOC103444988 [Malus domestica]
C1H46_040928	TQD73529.1	Spastin OS=Danio rerio OX=7955 GN=spast PE=2 SV=2	nuclear valosin-containing protein-like [Pyrus x bretschneideri]
C1H46_040930	TQD73531.1	Probable membrane-associated kinase regulator 6 OS=Arabidopsis thaliana OX=3702 GN=MAKR6 PE=2 SV=1	probable membrane-associated kinase regulator 6 [Malus domestica]
C1H46_041022	TQD73436.1	1-aminocyclopropane-1-carboxylate oxidase homolog 1 OS=Arabidopsis thaliana OX=3702 GN=At1g06620 PE=2 SV=1	1-aminocyclopropane-1-carboxylate oxidase homolog 1-like [Malus domestica]
C1H46_041073	TQD73404.1	IAA-amino acid hydrolase ILR1-like 1 OS=Oryza sativa subsp. indica OX=39946 GN=ILL1 PE=2 SV=1	IAA-amino acid hydrolase ILR1-like 1 isoform X1 [Malus domestica]
C1H46_041244	TQD73226.1	Protein MIZU-KUSSEI 1 OS=Arabidopsis thaliana OX=3702 GN=MIZ1 PE=1 SV=1	protein MIZU-KUSSEI 1-like [Pyrus x bretschneideri]
C1H46_041367	TQD73097.1	F-box protein At2g27310 OS=Arabidopsis thaliana OX=3702 GN=At2g27310 PE=2 SV=1	F-box protein At2g27310-like [Malus domestica]
C1H46_041368	TQD73098.1	F-box protein At2g27310 OS=Arabidopsis thaliana OX=3702 GN=At2g27310 PE=2 SV=1	F-box protein At2g27310-like [Malus domestica]
C1H46_041396	TQD73069.1	Omega-3 fatty acid desaturase, chloroplastic OS=Sesamum indicum OX=4182 GN=FAD7 PE=2 SV=1	omega-3 fatty acid desaturase, chloroplastic-like [Malus domestica]
C1H46_041509	TQD72954.1	Ubiquitin-conjugating enzyme E2 28 OS=Arabidopsis thaliana OX=3702 GN=UBC28 PE=1 SV=1	ubiquitin-conjugating enzyme E2 28 [Fragaria vesca subsp. vesca]
C1H46_041522	TQD72943.1
C1H46_041557	TQD72913.1	Alcohol-forming fatty acyl-CoA reductase OS=Simmondsia chinensis OX=3999 PE=1 SV=1	alcohol-forming fatty acyl-CoA reductase-like [Pyrus x bretschneideri]
C1H46_041577	TQD72891.1	Cold-responsive protein kinase 1 OS=Arabidopsis thaliana OX=3702 GN=CRPK1 PE=1 SV=1	putative serine/threonine-protein kinase isoform X1 [Malus domestica]
C1H46_041690	TQD72771.1	Cytochrome P450 71A25 OS=Arabidopsis thaliana OX=3702 GN=CYP71A25 PE=2 SV=1	cytochrome P450 71A3-like [Malus domestica]
C1H46_041738	TQD72732.1	21 kDa protein OS=Daucus carota OX=4039 PE=2 SV=1	21 kDa protein-like [Malus domestica]
C1H46_041747	TQD72711.1	Protein ELF4-LIKE 1 OS=Arabidopsis thaliana OX=3702 GN=EFL1 PE=2 SV=1	protein EARLY FLOWERING 4-like [Pyrus x bretschneideri]
C1H46_041826	TQD72641.1	Mitogen-activated protein kinase kinase 9 OS=Arabidopsis thaliana OX=3702 GN=MKK9 PE=1 SV=1	mitogen-activated protein kinase kinase 9-like [Malus domestica]
C1H46_041879	TQD72564.1	Palmitoyl-acyl carrier protein thioesterase, chloroplastic OS=Gossypium hirsutum OX=3635 GN=FATB1 PE=1 SV=1	palmitoyl-acyl carrier protein thioesterase, chloroplastic-like [Malus domestica]
C1H46_041899	TQD72584.1		uncharacterized protein LOC103402619 [Malus domestica]
C1H46_041950	TQD72512.1	Probable E3 ubiquitin-protein ligase XERICO OS=Arabidopsis thaliana OX=3702 GN=XERICO PE=1 SV=1	E3 ubiquitin-protein ligase RHA1B-like [Pyrus x bretschneideri]
C1H46_042029	TQD72431.1		isoleucine N-monooxygenase 1-like [Malus domestica]
C1H46_042030	TQD72432.1	Probable pectinesterase/pectinesterase inhibitor 6 OS=Arabidopsis thaliana OX=3702 GN=PME6 PE=2 SV=1	pectinesterase-like [Pyrus x bretschneideri]
C1H46_042041	TQD72422.1	Protein NETWORKED 1D OS=Arabidopsis thaliana OX=3702 GN=NET1D PE=3 SV=1	protein NETWORKED 4B-like [Malus domestica]
C1H46_042070	TQD72399.1		disease resistance RPP13-like protein 4 [Malus domestica]
C1H46_042071	TQD72400.1		uncharacterized protein LOC103446655 [Malus domestica]
C1H46_042093	TQD72361.1	Probable aldo-keto reductase 2 OS=Oryza sativa subsp. japonica OX=39947 GN=Os04g0338000 PE=2 SV=2	probable aldo-keto reductase 2 [Malus domestica]
C1H46_042103	TQD72371.1	2-methylene-furan-3-one reductase OS=Fragaria vesca OX=57918 GN=EO PE=2 SV=2	2-methylene-furan-3-one reductase-like [Malus domestica]
C1H46_042149	TQD72318.1	Putative Myb family transcription factor At1g14600 OS=Arabidopsis thaliana OX=3702 GN=At1g14600 PE=2 SV=2	uncharacterized protein LOC103434890 [Malus domestica]
C1H46_042346	TQD72121.1	Probable L-type lectin-domain containing receptor kinase VII.2 OS=Arabidopsis thaliana OX=3702 GN=LECRK72 PE=3 SV=2	probable L-type lectin-domain containing receptor kinase VII.2 [Malus domestica]
C1H46_042350	TQD72111.1	G-type lectin S-receptor-like serine/threonine-protein kinase At4g27290 OS=Arabidopsis thaliana OX=3702 GN=At4g27290 PE=3 SV=4	G-type lectin S-receptor-like serine/threonine-protein kinase At4g27290 [Pyrus x bretschneideri]
C1H46_042415	TQD72057.1	rRNA biogenesis protein rrp36 OS=Schizosaccharomyces japonicus (strain yFS275 / FY16936) OX=402676 GN=rrp36 PE=3 SV=2	ribosomal RNA processing protein 36 homolog [Pyrus x bretschneideri]
C1H46_042447	TQD72019.1
C1H46_042453	TQD72010.1	Protein NRT1/ PTR FAMILY 5.9 OS=Arabidopsis thaliana OX=3702 GN=NPF5.9 PE=2 SV=1	protein NRT1/ PTR FAMILY 5.8-like [Pyrus x bretschneideri]
C1H46_042590	TQD71882.1	BAHD acyltransferase At5g47980 OS=Arabidopsis thaliana OX=3702 GN=BAHD1 PE=2 SV=1	BAHD acyltransferase At5g47980-like [Malus domestica]
C1H46_042665	TQD71797.1		uncharacterized protein LOC103961456 [Pyrus x bretschneideri]
C1H46_042673	TQD71805.1
C1H46_042724	TQD71740.1
C1H46_042744	TQD71714.1	Probable LRR receptor-like serine/threonine-protein kinase RFK1 OS=Arabidopsis thaliana OX=3702 GN=RKF1 PE=1 SV=1	probable LRR receptor-like serine/threonine-protein kinase RFK1 [Pyrus x bretschneideri]
C1H46_042891	TQD71578.1	LRR receptor-like serine/threonine-protein kinase IOS1 OS=Arabidopsis thaliana OX=3702 GN=IOS1 PE=1 SV=1	probable LRR receptor-like protein kinase At1g51890 isoform X2 [Pyrus x bretschneideri]
C1H46_042901	TQD71566.1		mediator of RNA polymerase II transcription subunit 9 [Lactuca sativa]
C1H46_042919	TQD71548.1		uncharacterized protein LOC18784430 [Prunus persica]
C1H46_042948	TQD71529.1	Transcription factor bHLH162 OS=Arabidopsis thaliana OX=3702 GN=BHLH162 PE=1 SV=1	uncharacterized protein LOC103455312 [Malus domestica]
C1H46_042970	TQD71494.1		uncharacterized protein LOC103953434 [Pyrus x bretschneideri]
C1H46_043123	TQD71350.1	VQ motif-containing protein 22 OS=Arabidopsis thaliana OX=3702 GN=VQ22 PE=2 SV=1	VQ motif-containing protein 22 [Malus domestica]
C1H46_043137	TQD71335.1	Cyclic nucleotide-gated ion channel 18 OS=Arabidopsis thaliana OX=3702 GN=CNGC18 PE=1 SV=1	putative cyclic nucleotide-gated ion channel 18 [Malus domestica]
C1H46_043209	TQD71265.1	Scarecrow-like protein 14 OS=Arabidopsis thaliana OX=3702 GN=SCL14 PE=2 SV=2	scarecrow-like protein 14 [Malus domestica]
C1H46_043210	TQD71266.1	Scarecrow-like protein 14 OS=Arabidopsis thaliana OX=3702 GN=SCL14 PE=2 SV=2	scarecrow-like protein 14 [Malus domestica]
C1H46_043212	TQD71268.1	Beta-Amyrin Synthase 1 OS=Panax ginseng OX=4054 GN=OSCPNY1 PE=1 SV=1	beta-amyrin synthase-like isoform X2 [Pyrus x bretschneideri]
C1H46_043213	TQD71269.1	Beta-amyrin synthase OS=Betula platyphylla OX=78630 GN=OSCBPY PE=1 SV=1	beta-amyrin synthase-like isoform X2 [Pyrus x bretschneideri]
C1H46_043257	TQD71206.1	Arabinogalactan protein 14 OS=Arabidopsis thaliana OX=3702 GN=AGP14 PE=1 SV=1	arabinogalactan peptide 13 [Malus domestica]
C1H46_043270	TQD71190.1	Transcription repressor OFP6 OS=Arabidopsis thaliana OX=3702 GN=OFP6 PE=1 SV=1	transcription repressor OFP6-like [Pyrus x bretschneideri]
C1H46_043417	TQD71049.1	Transcription repressor OFP6 OS=Arabidopsis thaliana OX=3702 GN=OFP6 PE=1 SV=1	transcription repressor OFP4-like [Pyrus x bretschneideri]
C1H46_043445	TQD71019.1	Probable WRKY transcription factor 50 OS=Arabidopsis thaliana OX=3702 GN=WRKY50 PE=2 SV=1	probable WRKY transcription factor 50 [Malus domestica]
C1H46_043502	TQD70962.1	Anthocyanidin 3-O-glucosyltransferase 2 OS=Fragaria ananassa OX=3747 GN=FGT PE=1 SV=1	anthocyanidin 3-O-glucosyltransferase 2-like [Malus domestica]
C1H46_043593	TQD70880.1	NAC domain-containing protein 83 OS=Arabidopsis thaliana OX=3702 GN=NAC083 PE=1 SV=1	NAC domain-containing protein 83-like [Malus domestica]
C1H46_043724	TQD70745.1		UPF0481 protein At3g47200-like [Malus domestica]
C1H46_043725	TQD70739.1	Auxin-responsive protein IAA13 OS=Arabidopsis thaliana OX=3702 GN=IAA13 PE=1 SV=2	auxin-responsive protein IAA20-like [Malus domestica]
C1H46_043740	TQD70729.1		uncharacterized protein LOC103435025 [Malus domestica]
C1H46_043798	TQD70668.1		transcriptional regulatory protein DOT6 [Malus domestica]
C1H46_043830	TQD70640.1		classical arabinogalactan protein 9-like [Malus domestica]
C1H46_043831	TQD70641.1		extensin-like [Pyrus x bretschneideri]
C1H46_043848	TQD70625.1	Glutathione hydrolase 3 OS=Arabidopsis thaliana OX=3702 GN=GGT3 PE=2 SV=1	gamma-glutamyltranspeptidase 3 [Malus domestica]
C1H46_043881	TQD70581.1		uncharacterized protein LOC103948572 [Pyrus x bretschneideri]
C1H46_043998	TQD70471.1	Putative late blight resistance protein homolog R1A-10 OS=Solanum demissum OX=50514 GN=R1A-10 PE=3 SV=1	disease resistance protein RPM1-like [Malus domestica]
C1H46_044251	TQD70217.1	Probable receptor-like protein kinase At1g11050 OS=Arabidopsis thaliana OX=3702 GN=At1g11050 PE=2 SV=1	probable receptor-like protein kinase At1g11050 [Malus domestica]
C1H46_044262	TQD70201.1	Probable galacturonosyltransferase-like 1 OS=Arabidopsis thaliana OX=3702 GN=GATL1 PE=2 SV=1	probable galacturonosyltransferase-like 1 [Malus domestica]
C1H46_044269	TQD70198.1
C1H46_044299	TQD70165.1	Probable receptor-like protein kinase At1g11050 OS=Arabidopsis thaliana OX=3702 GN=At1g11050 PE=2 SV=1	probable receptor-like protein kinase At1g11050 [Malus domestica]
C1H46_044300	TQD70166.1	Probable receptor-like protein kinase At1g11050 OS=Arabidopsis thaliana OX=3702 GN=At1g11050 PE=2 SV=1	probable receptor-like protein kinase At1g11050 [Malus domestica]
C1H46_044349	TQD70115.1	NAC domain-containing protein 90 OS=Arabidopsis thaliana OX=3702 GN=NAC090 PE=1 SV=1	NAC domain-containing protein 90-like [Malus domestica]
C1H46_044409	TQD70060.1	Probable sphingolipid transporter spinster homolog 2 OS=Arabidopsis thaliana OX=3702 GN=At5g64500 PE=2 SV=1	probable sphingolipid transporter spinster homolog 2 isoform X3 [Malus domestica]
C1H46_044711	TQD69755.1	Ammonium transporter 2 member 2 OS=Oryza sativa subsp. japonica OX=39947 GN=AMT2-2 PE=2 SV=2	ammonium transporter 2-like, partial [Malus domestica]
C1H46_044877	TQD69590.1
C1H46_044916	TQD69551.1	Probable xyloglucan endotransglucosylase/hydrolase protein 7 OS=Arabidopsis thaliana OX=3702 GN=XTH7 PE=2 SV=2	probable xyloglucan endotransglucosylase/hydrolase protein 6 [Malus domestica]
C1H46_045015	TQD69452.1	Protein HYPER-SENSITIVITY-RELATED 4 OS=Arabidopsis thaliana OX=3702 GN=HSR4 PE=2 SV=1	protein HYPER-SENSITIVITY-RELATED 4 [Prunus yedoensis var. nudiflora]
C1H46_045055	TQD69412.1	Sterol 3-beta-glucosyltransferase UGT80B1 OS=Arabidopsis thaliana OX=3702 GN=UGT80B1 PE=2 SV=1	sterol 3-beta-glucosyltransferase UGT80B1-like [Malus domestica]
C1H46_045085	TQD69382.1	Protein NETWORKED 4B OS=Arabidopsis thaliana OX=3702 GN=NET4B PE=2 SV=1	protein NETWORKED 4B-like [Malus domestica]
C1H46_045118	TQD69349.1	Probable WRKY transcription factor 15 OS=Arabidopsis thaliana OX=3702 GN=WRKY15 PE=2 SV=1	probable WRKY transcription factor 15 [Pyrus x bretschneideri]
C1H46_045158	TQD69309.1	Omega-hydroxypalmitate O-feruloyl transferase OS=Arabidopsis thaliana OX=3702 GN=HHT1 PE=1 SV=1	omega-hydroxypalmitate O-feruloyl transferase [Malus domestica]
C1H46_045164	TQD69303.1	E3 ubiquitin-protein ligase NEURL1B OS=Homo sapiens OX=9606 GN=NEURL1B PE=1 SV=1	uncharacterized protein LOC103418723 isoform X1 [Malus domestica]
C1H46_045178	TQD69289.1
C1H46_045349	TQD69118.1		uncharacterized protein LOC103443059 [Malus domestica]
C1H46_045370	TQD69097.1
C1H46_045401	TQD69066.1	Probable calcium-binding protein CML46 OS=Arabidopsis thaliana OX=3702 GN=CML46 PE=1 SV=1	probable calcium-binding protein CML45 [Malus domestica]
C1H46_045409	TQD69058.1		uncharacterized protein LOC103452347 [Malus domestica]
C1H46_045412	TQD69055.1		uncharacterized protein LOC103426777 [Malus domestica]
C1H46_045422	TQD69045.1
C1H46_045458	TQD69009.1
C1H46_045574	TQD68893.1
C1H46_045585	TQD68882.1		uncharacterized protein LOC103418723 isoform X1 [Malus domestica]
C1H46_045633	TQD68834.1
C1H46_045706	TQD68761.1		uncharacterized protein LOC103949486 [Pyrus x bretschneideri]
C1H46_045777	TQD68690.1	Probable kinase CHARK OS=Oryza sativa subsp. japonica OX=39947 GN=CHARK PE=2 SV=1	G-type lectin S-receptor-like serine/threonine-protein kinase At1g67520 [Malus domestica]
C1H46_045842	TQD68625.1	Zinc finger protein ZAT9 OS=Arabidopsis thaliana OX=3702 GN=ZAT9 PE=2 SV=1	uncharacterized protein LOC103455400 [Malus domestica]
C1H46_045877	TQD68590.1	IAA-amino acid hydrolase ILR1-like 6 OS=Arabidopsis thaliana OX=3702 GN=ILL6 PE=1 SV=2	IAA-amino acid hydrolase ILR1-like 4 [Malus domestica]
C1H46_045893	TQD68574.1		transcription factor bHLH36-like [Malus domestica]

## Sheet: Table S9
Table S9 The 843 common DEGs that were found to be up-regulated in PS9_vs_PS5 but down-regulated in PS5_vs_PS1
Gene ID	Protein ID	Swiss_prot annottation	NR annotation
C1H46_000060	TQE14141.1	Inositol-tetrakisphosphate 1-kinase 5 OS=Oryza sativa subsp. indica OX=39946 GN=ITPK5 PE=3 SV=1	inositol-tetrakisphosphate 1-kinase 1-like [Malus domestica]
C1H46_000136	TQE14217.1	Mitochondrial uncoupling protein 5 OS=Arabidopsis thaliana OX=3702 GN=PUMP5 PE=2 SV=1	mitochondrial uncoupling protein 5-like [Malus domestica]
C1H46_000256	TQE14337.1	8-amino-7-oxononanoate synthase OS=Arabidopsis thaliana OX=3702 GN=BIOF PE=1 SV=2	8-amino-7-oxononanoate synthase isoform X2 [Malus domestica]
C1H46_000532	TQE13901.1		probable leucine-rich repeat receptor-like protein kinase At5g63930 [Malus domestica]
C1H46_000721	TQE13714.1	Probable galacturonosyltransferase 6 OS=Arabidopsis thaliana OX=3702 GN=GAUT6 PE=2 SV=1	probable galacturonosyltransferase 6 isoform X1 [Malus domestica]
C1H46_000734	TQE13727.1	Cytochrome P450 94A1 OS=Vicia sativa OX=3908 GN=CYP94A1 PE=2 SV=2	cytochrome P450 94A1-like [Pyrus x bretschneideri]
C1H46_000819	TQE13488.1	Transcription factor VIP1 OS=Arabidopsis thaliana OX=3702 GN=VIP1 PE=1 SV=1	transcription factor VIP1-like [Malus domestica]
C1H46_000823	TQE13492.1	Serine decarboxylase OS=Arabidopsis thaliana OX=3702 GN=SDC PE=1 SV=1	serine decarboxylase-like [Malus domestica]
C1H46_000915	TQE13348.1	Two-component response regulator-like APRR5 OS=Arabidopsis thaliana OX=3702 GN=APRR5 PE=1 SV=2	LOW QUALITY PROTEIN: two-component response regulator-like PRR95 [Malus domestica]
C1H46_001122	TQE13315.1		histone H2B.2-like [Malus domestica]
C1H46_001124	TQE13317.1	Histone H2B.2 OS=Arabidopsis thaliana OX=3702 GN=At1g08170 PE=2 SV=1	histone H2B.2-like [Malus domestica]
C1H46_001250	TQE13166.1	Peroxidase 21 OS=Arabidopsis thaliana OX=3702 GN=PER21 PE=1 SV=1	peroxidase 21 [Malus domestica]
C1H46_001293	TQE13209.1	Two-component response regulator-like APRR7 OS=Arabidopsis thaliana OX=3702 GN=APRR7 PE=1 SV=1	two-component response regulator-like APRR7 isoform X1 [Pyrus x bretschneideri]
C1H46_001303	TQE13219.1	Glutathione S-transferase L3 OS=Arabidopsis thaliana OX=3702 GN=GSTL3 PE=2 SV=1	glutathione S-transferase L3-like isoform X2 [Pyrus x bretschneideri]
C1H46_001309	TQE13225.1	E3 ubiquitin-protein ligase SGR9, amyloplastic OS=Arabidopsis thaliana OX=3702 GN=SGR9 PE=1 SV=1	E3 ubiquitin-protein ligase SGR9, amyloplastic-like [Malus domestica]
C1H46_001341	TQE12966.1		uncharacterized protein LOC103438421 [Malus domestica]
C1H46_001411	TQE13036.1	Cytokinin dehydrogenase 6 OS=Arabidopsis thaliana OX=3702 GN=CKX6 PE=2 SV=2	cytokinin dehydrogenase 6-like [Malus domestica]
C1H46_001548	TQE12902.1		uncharacterized protein LOC103938911 [Pyrus x bretschneideri]
C1H46_001566	TQE12920.1	11-beta-hydroxysteroid dehydrogenase 1A OS=Arabidopsis thaliana OX=3702 GN=HSD1 PE=1 SV=1	11-beta-hydroxysteroid dehydrogenase 1B-like [Malus domestica]
C1H46_001567	TQE12921.1		Mov34-domain-containing [Pyrrhoderma noxium]
C1H46_001590	TQE12944.1	Nuclear transcription factor Y subunit C-1 OS=Arabidopsis thaliana OX=3702 GN=NFYC1 PE=1 SV=1	nuclear transcription factor Y subunit C-1 [Malus domestica]
C1H46_001598	TQE12725.1	Kinesin-like protein KIN-12D OS=Arabidopsis thaliana OX=3702 GN=KIN12D PE=2 SV=1	phragmoplast orienting kinesin 2 isoform X1 [Malus domestica]
C1H46_001760	TQE12548.1	ACT domain-containing protein ACR8 OS=Arabidopsis thaliana OX=3702 GN=ACR8 PE=2 SV=1	ACT domain-containing protein ACR8 [Malus domestica]
C1H46_001813	TQE12601.1	Transcription factor TCP9 OS=Arabidopsis thaliana OX=3702 GN=TCP9 PE=1 SV=1	transcription factor TCP9-like [Pyrus x bretschneideri]
C1H46_001815	TQE12603.1	Molybdenum cofactor sulfurase OS=Arabidopsis thaliana OX=3702 GN=ABA3 PE=1 SV=1	molybdenum cofactor sulfurase 3-like [Malus domestica]
C1H46_001824	TQE12612.1	Dehydration-responsive element-binding protein 1B OS=Arabidopsis thaliana OX=3702 GN=DREB1B PE=1 SV=2	CBF/DREB1 transcription factor [Malus baccata]
C1H46_001873	TQE12482.1		uncharacterized protein LOC103436276 isoform X1 [Malus domestica]
C1H46_002050	TQE12397.1	Quinone-oxidoreductase homolog, chloroplastic OS=Spinacia oleracea OX=3562 GN=QOR PE=1 SV=1	putative quinone-oxidoreductase homolog, chloroplastic [Malus domestica]
C1H46_002061	TQE12408.1
C1H46_002076	TQE12423.1	Cell division control protein 45 homolog OS=Schizosaccharomyces pombe (strain 972 / ATCC 24843) OX=284812 GN=sna41 PE=1 SV=1	cell division control protein 45 homolog [Malus domestica]
C1H46_002163	TQE12238.1		uncharacterized protein LOC103443779 isoform X1 [Malus domestica]
C1H46_002219	TQE12149.1	Cytochrome P450 81E8 OS=Medicago truncatula OX=3880 GN=CYP81E8 PE=2 SV=1	cytochrome P450 81E8-like [Pyrus x bretschneideri]
C1H46_002254	TQE12184.1	Peroxidase 51 OS=Arabidopsis thaliana OX=3702 GN=PER51 PE=2 SV=1	peroxidase 51-like [Malus domestica]
C1H46_002256	TQE12186.1	LOB domain-containing protein 38 OS=Arabidopsis thaliana OX=3702 GN=LBD38 PE=1 SV=1	LOB domain-containing protein 37-like [Malus domestica]
C1H46_002268	TQE12065.1	UDP-glycosyltransferase 74E2 OS=Arabidopsis thaliana OX=3702 GN=UGT74E2 PE=1 SV=1	UDP-glycosyltransferase 74E1-like [Pyrus x bretschneideri]
C1H46_002293	TQE12090.1	DUF21 domain-containing protein At2g14520 OS=Arabidopsis thaliana OX=3702 GN=CBSDUF3 PE=2 SV=2	DUF21 domain-containing protein At2g14520-like [Malus domestica]
C1H46_002333	TQE11939.1	Protein PHLOEM PROTEIN 2-LIKE A9 OS=Arabidopsis thaliana OX=3702 GN=PP2A9 PE=2 SV=1	protein PHLOEM PROTEIN 2-LIKE A9-like [Malus domestica]
C1H46_002403	TQE12009.1	Protein LIGHT-DEPENDENT SHORT HYPOCOTYLS 4 OS=Arabidopsis thaliana OX=3702 GN=LSH4 PE=1 SV=1	protein G1-like1 [Pyrus x bretschneideri]
C1H46_002404	TQE12010.1	Serine/threonine-protein kinase 38-like OS=Homo sapiens OX=9606 GN=STK38L PE=1 SV=3	serine/threonine-protein kinase tricorner-like [Malus domestica]
C1H46_002474	TQE11840.1	Histone H4 variant TH011 OS=Triticum aestivum OX=4565 PE=3 SV=2	histone H4 [Malus domestica]
C1H46_002497	TQE11863.1	Actin OS=Gossypium hirsutum OX=3635 PE=3 SV=1	actin [Cucumis melo]
C1H46_002517	TQE11883.1	Glucan endo-1,3-beta-glucosidase OS=Triticum aestivum OX=4565 GN=GLC1 PE=2 SV=1	glucan endo-1,3-beta-glucosidase-like [Pyrus x bretschneideri]
C1H46_002572	TQE11730.1	Probable galactinol--sucrose galactosyltransferase 2 OS=Arabidopsis thaliana OX=3702 GN=RFS2 PE=2 SV=2	probable galactinol--sucrose galactosyltransferase 2 [Pyrus x bretschneideri]
C1H46_002573	TQE11731.1	Probable galactinol--sucrose galactosyltransferase 2 OS=Arabidopsis thaliana OX=3702 GN=RFS2 PE=2 SV=2	probable galactinol--sucrose galactosyltransferase 2 [Pyrus x bretschneideri]
C1H46_002595	TQE11753.1		uncharacterized protein LOC103454430 [Malus domestica]
C1H46_002609	TQE11767.1	EGF domain-specific O-linked N-acetylglucosamine transferase OS=Bos taurus OX=9913 GN=EOGT PE=2 SV=1	uncharacterized protein LOC103449763 [Malus domestica]
C1H46_002685	TQE11649.1	Probable fructokinase-1 OS=Arabidopsis thaliana OX=3702 GN=At2g31390 PE=2 SV=1	probable fructokinase-4 [Prunus avium]
C1H46_002791	TQE11589.1		U-box domain-containing protein 4-like [Malus domestica]
C1H46_002841	TQE11466.1	Pentatricopeptide repeat-containing protein At2g31400, chloroplastic OS=Arabidopsis thaliana OX=3702 GN=At2g31400 PE=2 SV=1	pentatricopeptide repeat-containing protein At2g31400, chloroplastic isoform X1 [Malus domestica]
C1H46_002900	TQE11525.1	S-adenosylmethionine synthase 1 OS=Elaeagnus umbellata OX=43233 GN=SAMS1 PE=2 SV=1	S-adenosylmethionine synthase 1 [Pyrus x bretschneideri]
C1H46_002925	TQE11550.1		uncharacterized protein LOC103444484 [Malus domestica]
C1H46_002963	TQE11400.1	Protein BIC1 OS=Arabidopsis thaliana OX=3702 GN=BIC1 PE=1 SV=1	uncharacterized protein LOC103327996 [Prunus mume]
C1H46_003246	TQE11240.1	Zinc finger protein CONSTANS-LIKE 4 OS=Arabidopsis thaliana OX=3702 GN=COL4 PE=2 SV=2	zinc finger protein CONSTANS-LIKE 4-like [Malus domestica]
C1H46_003331	TQE11071.1		uncharacterized protein LOC103444467 [Malus domestica]
C1H46_003369	TQE10954.1	Probable indole-3-pyruvate monooxygenase YUCCA10 OS=Arabidopsis thaliana OX=3702 GN=YUC10 PE=2 SV=1	probable indole-3-pyruvate monooxygenase YUCCA10 [Malus domestica]
C1H46_003388	TQE10973.1	Monothiol glutaredoxin-S9 OS=Arabidopsis thaliana OX=3702 GN=GRXS9 PE=3 SV=1	monothiol glutaredoxin-S9-like [Malus domestica]
C1H46_003426	TQE11011.1	Protein PLASTID MOVEMENT IMPAIRED 1 OS=Arabidopsis thaliana OX=3702 GN=PMI1 PE=1 SV=1	protein PLASTID MOVEMENT IMPAIRED 1 [Malus domestica]
C1H46_003429	TQE11014.1	Protein DMR6-LIKE OXYGENASE 1 OS=Arabidopsis thaliana OX=3702 GN=DLO1 PE=1 SV=1	protein DMR6-LIKE OXYGENASE 1-like [Malus domestica]
C1H46_003586	TQE10683.1	Transcription factor SPATULA OS=Arabidopsis thaliana OX=3702 GN=SPT PE=1 SV=1	transcription factor SPATULA-like isoform X1 [Malus domestica]
C1H46_003610	TQE10707.1	Probable carbohydrate esterase At4g34215 OS=Arabidopsis thaliana OX=3702 GN=At4g34215 PE=1 SV=2	hypothetical protein JCGZ_16089 [Jatropha curcas]
C1H46_003691	TQE10788.1		uncharacterized protein LOC103400129 isoform X2 [Malus domestica]
C1H46_003693	TQE10790.1		DNA ligase 1-like [Malus domestica]
C1H46_003773	TQE10660.1	Dehydration-responsive element-binding protein 1D OS=Arabidopsis thaliana OX=3702 GN=DREB1D PE=2 SV=1	AP2 domain class transcription factor [Malus domestica]
C1H46_003843	TQE10605.1	WAT1-related protein At1g25270 OS=Arabidopsis thaliana OX=3702 GN=At1g25270 PE=2 SV=1	WAT1-related protein At1g25270-like [Malus domestica]
C1H46_003898	TQE10443.1	L-type lectin-domain containing receptor kinase VII.1 OS=Arabidopsis thaliana OX=3702 GN=LECRK71 PE=2 SV=1	L-type lectin-domain containing receptor kinase VII.1 [Malus domestica]
C1H46_003952	TQE10497.1		LOW QUALITY PROTEIN: stem-specific protein TSJT1 [Malus domestica]
C1H46_004084	TQE10245.1	Protein LNK3 OS=Arabidopsis thaliana OX=3702 GN=LNK3 PE=1 SV=1	protein LNK3-like [Malus domestica]
C1H46_004114	TQE10275.1	Nudix hydrolase 16, mitochondrial OS=Arabidopsis thaliana OX=3702 GN=NUDT16 PE=2 SV=1	nudix hydrolase 16, mitochondrial [Malus domestica]
C1H46_004139	TQE10300.1	Ubiquitin carboxyl-terminal hydrolase 13 OS=Arabidopsis thaliana OX=3702 GN=UBP13 PE=1 SV=1	MATH domain and coiled-coil domain-containing protein At3g44800-like [Malus domestica]
C1H46_004141	TQE10302.1	Ubiquitin carboxyl-terminal hydrolase 13 OS=Arabidopsis thaliana OX=3702 GN=UBP13 PE=1 SV=1	uncharacterized protein LOC103438635 [Malus domestica]
C1H46_004146	TQE10307.1	Ubiquitin carboxyl-terminal hydrolase 13 OS=Arabidopsis thaliana OX=3702 GN=UBP13 PE=1 SV=1	uncharacterized protein LOC103438639 [Malus domestica]
C1H46_004190	TQE10218.1		glycine-rich protein DOT1-like [Malus domestica]
C1H46_004201	TQE10229.1	Methionine gamma-lyase OS=Arabidopsis thaliana OX=3702 GN=MGL PE=1 SV=1	methionine gamma-lyase [Malus domestica]
C1H46_004203	TQE10231.1		uncharacterized protein LOC103437424 [Malus domestica]
C1H46_004204	TQE10232.1		uncharacterized protein LOC103437424 [Malus domestica]
C1H46_004257	TQE10087.1	DNA replication licensing factor MCM7 OS=Oryza sativa subsp. indica OX=39946 GN=MCM7 PE=3 SV=1	DNA replication licensing factor MCM7-like isoform X1 [Malus domestica]
C1H46_004291	TQE10121.1	Transcription factor TCP9 OS=Arabidopsis thaliana OX=3702 GN=TCP9 PE=1 SV=1	LOW QUALITY PROTEIN: transcription factor TCP9-like [Malus domestica]
C1H46_004396	TQE09974.1	Aspartic proteinase NANA, chloroplast OS=Arabidopsis thaliana OX=3702 GN=NANA PE=1 SV=1	aspartyl protease family protein 2-like [Malus domestica]
C1H46_004409	TQE09987.1	CTP synthase 2 OS=Xenopus laevis OX=8355 GN=ctps2 PE=2 SV=1	CTP synthase [Malus domestica]
C1H46_004421	TQE09999.1	DNA replication licensing factor MCM6 OS=Arabidopsis thaliana OX=3702 GN=MCM6 PE=1 SV=1	DNA replication licensing factor MCM6 [Malus domestica]
C1H46_004453	TQE09875.1	Glutamate decarboxylase OS=Solanum lycopersicum OX=4081 PE=2 SV=1	glutamate decarboxylase 4-like [Pyrus x bretschneideri]
C1H46_004455	TQE09877.1	Transcription factor MYB52 OS=Arabidopsis thaliana OX=3702 GN=MYB52 PE=2 SV=1	transcriptional activator Myb-like isoform X1 [Malus domestica]
C1H46_004466	TQE09888.1		caffeoylshikimate esterase-like [Malus domestica]
C1H46_004469	TQE09891.1	Purple acid phosphatase 17 OS=Arabidopsis thaliana OX=3702 GN=PAP17 PE=2 SV=1	purple acid phosphatase 17-like [Pyrus x bretschneideri]
C1H46_004512	TQE09934.1	Phosphoethanolamine N-methyltransferase 1 OS=Arabidopsis thaliana OX=3702 GN=NMT1 PE=1 SV=1	phosphoethanolamine N-methyltransferase 1-like [Malus domestica]
C1H46_004613	TQE09839.1	Polyubiquitin 8 OS=Arabidopsis thaliana OX=3702 GN=UBQ8 PE=3 SV=1	polyubiquitin-like [Malus domestica]
C1H46_004720	TQE09627.1	F-box protein At1g22220 OS=Arabidopsis thaliana OX=3702 GN=At1g22220 PE=2 SV=1	F-box protein At1g22220-like [Malus domestica]
C1H46_004754	TQE09661.1		uncharacterized protein LOC109946441 [Prunus persica]
C1H46_004768	TQE09549.1	Membrane protein PM19L OS=Oryza sativa subsp. japonica OX=39947 GN=PM19L PE=2 SV=1	uncharacterized protein LOC103933654 [Pyrus x bretschneideri]
C1H46_004779	TQE09560.1	3-isopropylmalate dehydratase large subunit, chloroplastic OS=Arabidopsis thaliana OX=3702 GN=IIL1 PE=1 SV=1	3-isopropylmalate dehydratase large subunit-like [Pyrus x bretschneideri]
C1H46_004800	TQE09581.1	Protein PROTON GRADIENT REGULATION 5, chloroplastic OS=Arabidopsis thaliana OX=3702 GN=PGR5 PE=1 SV=1	protein PROTON GRADIENT REGULATION 5, chloroplastic-like [Pyrus x bretschneideri]
C1H46_004827	TQE09608.1	Phosphate transporter PHO1 OS=Arabidopsis thaliana OX=3702 GN=PHO1 PE=1 SV=1	phosphate transporter PHO1-like [Pyrus x bretschneideri]
C1H46_004843	TQE09495.1	Mechanosensitive ion channel protein 8 OS=Arabidopsis thaliana OX=3702 GN=MSL8 PE=2 SV=2	mechanosensitive ion channel protein 6 [Malus domestica]
C1H46_004856	TQE09508.1	L-ascorbate oxidase homolog OS=Nicotiana tabacum OX=4097 PE=2 SV=1	ascorbate oxidase [Eriobotrya japonica]
C1H46_004959	TQE09466.1		uncharacterized protein LOC103445306 [Malus domestica]
C1H46_004976	TQE09483.1	Cysteine protease XCP1 OS=Arabidopsis thaliana OX=3702 GN=XCP1 PE=1 SV=1	cysteine protease XCP1-like [Malus domestica]
C1H46_004986	TQE09349.1		uncharacterized protein LOC103450148 [Malus domestica]
C1H46_004987	TQE09350.1	Protein REVEILLE 8 OS=Arabidopsis thaliana OX=3702 GN=RVE8 PE=2 SV=1	protein REVEILLE 8 isoform X1 [Malus domestica]
C1H46_005041	TQE09305.1	Homologous-pairing protein 2 homolog OS=Arabidopsis thaliana OX=3702 GN=HOP2 PE=1 SV=1	homologous-pairing protein 2 homolog [Juglans regia]
C1H46_005117	TQE09182.1	Delta(3,5)-Delta(2,4)-dienoyl-CoA isomerase, peroxisomal OS=Arabidopsis thaliana OX=3702 GN=DCI1 PE=2 SV=1	delta(3,5)-Delta(2,4)-dienoyl-CoA isomerase, peroxisomal [Malus domestica]
C1H46_005181	TQE09246.1	REF/SRPP-like protein At1g67360 OS=Arabidopsis thaliana OX=3702 GN=At1g67360 PE=2 SV=1	REF/SRPP-like protein At1g67360 [Malus domestica]
C1H46_005182	TQE09247.1	Meiosis-specific protein ASY1 OS=Arabidopsis thaliana OX=3702 GN=ASY1 PE=1 SV=1	uncharacterized protein LOC103452141 [Malus domestica]
C1H46_005266	TQE09113.1	Homeobox-leucine zipper protein ATHB-40 OS=Arabidopsis thaliana OX=3702 GN=ATHB-40 PE=2 SV=3	homeobox-leucine zipper protein ATHB-40-like [Malus domestica]
C1H46_005520	TQE08906.1	Flavonol synthase/flavanone 3-hydroxylase OS=Malus domestica OX=3750 GN=FLS PE=2 SV=1	flavonol synthase [Malus domestica]
C1H46_005723	TQE08631.1	Copper-transporting ATPase HMA4 OS=Oryza sativa subsp. japonica OX=39947 GN=HMA4 PE=1 SV=1	probable copper-transporting ATPase HMA5 [Pyrus x bretschneideri]
C1H46_005746	TQE08654.1	Probable pectinesterase 29 OS=Arabidopsis thaliana OX=3702 GN=PME29 PE=2 SV=1	probable pectinesterase 29 [Malus domestica]
C1H46_005769	TQE08593.1		uncharacterized protein LOC103337017 [Prunus mume]
C1H46_005860	TQE08554.1	Galacturonokinase OS=Arabidopsis thaliana OX=3702 GN=GALAK PE=1 SV=1	galacturonokinase-like [Pyrus x bretschneideri]
C1H46_005897	TQE08422.1	High mobility group B protein 6 OS=Arabidopsis thaliana OX=3702 GN=HMGB6 PE=2 SV=1	high mobility group B protein 6-like [Malus domestica]
C1H46_005949	TQE08474.1	Disease resistance response protein 206 OS=Pisum sativum OX=3888 GN=PI206 PE=1 SV=2	disease resistance response protein 206-like [Malus domestica]
C1H46_005988	TQE08360.1	KIN14B-interacting protein At4g14310 OS=Arabidopsis thaliana OX=3702 GN=At4g14310 PE=1 SV=1	uncharacterized protein LOC103948726 [Pyrus x bretschneideri]
C1H46_005991	TQE08363.1	Phosphate transporter PHO1 OS=Arabidopsis thaliana OX=3702 GN=PHO1 PE=1 SV=1	phosphate transporter PHO1-like isoform X1 [Malus domestica]
C1H46_006016	TQE08388.1	Protein PROTON GRADIENT REGULATION 5, chloroplastic OS=Arabidopsis thaliana OX=3702 GN=PGR5 PE=1 SV=1	protein PROTON GRADIENT REGULATION 5, chloroplastic-like [Pyrus x bretschneideri]
C1H46_006080	TQE08298.1	Transcription factor bHLH130 OS=Arabidopsis thaliana OX=3702 GN=BHLH130 PE=1 SV=1	transcription factor bHLH130-like [Pyrus x bretschneideri]
C1H46_006086	TQE08304.1		uncharacterized protein LOC103413361 [Malus domestica]
C1H46_006093	TQE08311.1	Sister chromatid cohesion 1 protein 3 OS=Arabidopsis thaliana OX=3702 GN=SYN3 PE=2 SV=2	sister chromatid cohesion 1 protein 3-like [Pyrus x bretschneideri]
C1H46_006166	TQE08199.1	Hsp70 nucleotide exchange factor fes1 OS=Schizosaccharomyces pombe (strain 972 / ATCC 24843) OX=284812 GN=fes1 PE=1 SV=1	hsp70 nucleotide exchange factor fes1-like [Malus domestica]
C1H46_006204	TQE08237.1	Ultraviolet-B receptor UVR8 OS=Arabidopsis thaliana OX=3702 GN=UVR8 PE=1 SV=1	ultraviolet-B receptor UVR8 isoform X4 [Malus domestica]
C1H46_006221	TQE08254.1	Putative receptor protein kinase ZmPK1 OS=Zea mays OX=4577 GN=PK1 PE=2 SV=2	putative receptor protein kinase ZmPK1 [Malus domestica]
C1H46_006290	TQE08016.1	Cytochrome P450 84A1 OS=Arabidopsis thaliana OX=3702 GN=CYP84A1 PE=1 SV=1	LOW QUALITY PROTEIN: cytochrome P450 84A1-like [Malus domestica]
C1H46_006393	TQE07985.1	Receptor protein kinase TMK1 OS=Arabidopsis thaliana OX=3702 GN=TMK1 PE=1 SV=1	receptor protein kinase TMK1-like [Malus domestica]
C1H46_006417	TQE08009.1	NDR1/HIN1-like protein 1 OS=Arabidopsis thaliana OX=3702 GN=NHL1 PE=2 SV=1	NDR1/HIN1-like protein 12 [Malus domestica]
C1H46_006492	TQE07959.1	Protein STAY-GREEN LIKE, chloroplastic OS=Arabidopsis thaliana OX=3702 GN=SGRL PE=2 SV=1	protein STAY-GREEN LIKE, chloroplastic-like [Pyrus x bretschneideri]
C1H46_006706	TQE07773.1	Ribonuclease 3-like protein 3 OS=Oryza sativa subsp. japonica OX=39947 GN=Os06g0358800 PE=2 SV=1	ribonuclease 3-like protein 3 [Pyrus x bretschneideri]
C1H46_006809	TQE07489.1		uncharacterized protein LOC103440311, partial [Malus domestica]
C1H46_006870	TQE07550.1	E3 ubiquitin-protein ligase ATL23 OS=Arabidopsis thaliana OX=3702 GN=ATL23 PE=1 SV=2	E3 ubiquitin-protein ligase ATL23-like [Malus domestica]
C1H46_006912	TQE07592.1	Gibberellin-regulated protein 1 OS=Arabidopsis thaliana OX=3702 GN=GASA1 PE=2 SV=2	gibberellin-regulated protein 1-like [Malus domestica]
C1H46_006946	TQE07431.1	Protein DETOXIFICATION 27 OS=Arabidopsis thaliana OX=3702 GN=DTX27 PE=2 SV=1	protein DETOXIFICATION 27-like [Malus domestica]
C1H46_007012	TQE07359.1	Cytochrome P450 98A2 OS=Glycine max OX=3847 GN=CYP98A2 PE=2 SV=1	cytochrome P450 98A2 isoform X1 [Malus domestica]
C1H46_007016	TQE07363.1		uncharacterized protein LOC103402428 [Malus domestica]
C1H46_007164	TQE07254.1	Probable indole-3-acetic acid-amido synthetase GH3.1 OS=Arabidopsis thaliana OX=3702 GN=GH3.1 PE=2 SV=1	probable indole-3-acetic acid-amido synthetase GH3.1 [Pyrus x bretschneideri]
C1H46_007269	TQE07216.1	Ultraviolet-B receptor UVR8 OS=Arabidopsis thaliana OX=3702 GN=UVR8 PE=1 SV=1	ultraviolet-B receptor UVR8-like [Pyrus x bretschneideri]
C1H46_007280	TQE07086.1	Isoflavone reductase homolog OS=Lupinus albus OX=3870 PE=2 SV=1	isoflavone reductase homolog isoform X1 [Malus domestica]
C1H46_007281	TQE07087.1	Isoflavone reductase homolog OS=Lupinus albus OX=3870 PE=2 SV=1	isoflavone reductase homolog [Malus domestica]
C1H46_007393	TQE07003.1	Beta-carotene 3-hydroxylase 1, chloroplastic OS=Arabidopsis thaliana OX=3702 GN=BETA-OHASE 1 PE=1 SV=1	beta-carotene hydroxylase 2, chloroplastic-like isoform X1 [Pyrus x bretschneideri]
C1H46_007436	TQE06907.1		uncharacterized protein LOC103951109 [Pyrus x bretschneideri]
C1H46_007744	TQE06678.1	UDP-glycosyltransferase 71A15 OS=Malus domestica OX=3750 GN=UGT71A15 PE=1 SV=1	uDP-glycosyltransferase 71A15 [Malus domestica]
C1H46_007749	TQE06683.1	UDP-glycosyltransferase 71A15 OS=Malus domestica OX=3750 GN=UGT71A15 PE=1 SV=1	uDP-glycosyltransferase 71A15 [Malus domestica]
C1H46_007754	TQE06688.1	UDP-glycosyltransferase 71K1 OS=Malus domestica OX=3750 GN=UGT71K1 PE=1 SV=1	anthocyanidin 3-O-glucosyltransferase 2-like isoform X2 [Malus domestica]
C1H46_007757	TQE06691.1	7-deoxyloganetin glucosyltransferase OS=Gardenia jasminoides OX=114476 GN=UGT85A24 PE=1 SV=1	7-deoxyloganetin glucosyltransferase-like [Malus domestica]
C1H46_007766	TQE06700.1		probable leucine-rich repeat receptor-like protein kinase At1g35710 [Malus domestica]
C1H46_007850	TQE06608.1	E3 ubiquitin-protein ligase RFI2 OS=Arabidopsis thaliana OX=3702 GN=RFI2 PE=1 SV=2	uncharacterized protein LOC108172089 [Malus domestica]
C1H46_007912	TQE06413.1	Galactinol synthase 2 OS=Solanum lycopersicum OX=4081 GN=GOLS2 PE=2 SV=1	galactinol synthase 1 [Malus domestica]
C1H46_008004	TQE06370.1	Arginine decarboxylase OS=Glycine max OX=3847 PE=2 SV=1	arginine decarboxylase [Malus domestica]
C1H46_008175	TQE06235.1	Protein CLT1, chloroplastic OS=Arabidopsis thaliana OX=3702 GN=CLT1 PE=2 SV=1	protein CLT1, chloroplastic-like [Pyrus x bretschneideri]
C1H46_008328	TQE06018.1	Abscisic acid 8&apos;-hydroxylase CYP707A1 OS=Solanum lycopersicum OX=4081 GN=CYP707A1 PE=2 SV=1	abscisic acid 8&apos;-hydroxylase 4-like [Malus domestica]
C1H46_008332	TQE06022.1	Protein CYPRO4 OS=Cynara cardunculus OX=4265 GN=CYPRO4 PE=2 SV=1	protein CYPRO4-like [Malus domestica]
C1H46_008406	TQE05982.1	Regulatory protein NPR5 OS=Arabidopsis thaliana OX=3702 GN=NPR5 PE=1 SV=1	NPR8 [Malus domestica]
C1H46_008434	TQE05910.1	Alanine--glyoxylate aminotransferase 2 homolog 2, mitochondrial OS=Arabidopsis thaliana OX=3702 GN=AGT3 PE=1 SV=2	alanine--glyoxylate aminotransferase 2 homolog 2, mitochondrial-like [Malus domestica]
C1H46_008556	TQE05873.1	Kinesin-like protein KIN-7O OS=Arabidopsis thaliana OX=3702 GN=KIN7O PE=3 SV=1	kinesin-like protein KIN-7O isoform X1 [Malus domestica]
C1H46_008560	TQE05877.1	Glyceraldehyde 3-phosphate phosphatase OS=Methanopyrus kandleri (strain AV19 / DSM 6324 / JCM 9639 / NBRC 100938) OX=190192 GN=MK0970 PE=3 SV=2	haloacid dehalogenase-like hydrolase domain-containing protein 3 [Malus domestica]
C1H46_008579	TQE05896.1
C1H46_008647	TQE05741.1	GATA transcription factor 24 OS=Arabidopsis thaliana OX=3702 GN=GATA24 PE=1 SV=2	GATA transcription factor 18-like [Pyrus x bretschneideri]
C1H46_008735	TQE05602.1	Aluminum-activated malate transporter 2 OS=Arabidopsis thaliana OX=3702 GN=ALMT2 PE=2 SV=2	aluminum-activated malate transporter 2-like [Malus domestica]
C1H46_008738	TQE05605.1	Aluminum-activated malate transporter 2 OS=Arabidopsis thaliana OX=3702 GN=ALMT2 PE=2 SV=2	aluminum-activated malate transporter 2-like [Pyrus x bretschneideri]
C1H46_008767	TQE05634.1	Kinesin-like protein KIN-12E OS=Arabidopsis thaliana OX=3702 GN=KIN12E PE=3 SV=1	phragmoplast orienting kinesin-1-like [Malus domestica]
C1H46_008785	TQE05652.1	Bifunctional 3-dehydroquinate dehydratase/shikimate dehydrogenase, chloroplastic OS=Arabidopsis thaliana OX=3702 GN=EMB3004 PE=1 SV=1	bifunctional 3-dehydroquinate dehydratase/shikimate dehydrogenase, chloroplastic-like isoform X2 [Malus domestica]
C1H46_008799	TQE05552.1	Glutathione S-transferase U8 OS=Arabidopsis thaliana OX=3702 GN=GSTU8 PE=2 SV=1	glutathione S-transferase U8-like [Malus domestica]
C1H46_008886	TQE05461.1	Peroxidase 12 OS=Arabidopsis thaliana OX=3702 GN=PER12 PE=1 SV=1	peroxidase 12-like [Malus domestica]
C1H46_008894	TQE05469.1	Protein GIGANTEA OS=Arabidopsis thaliana OX=3702 GN=GI PE=1 SV=2	protein GIGANTEA-like [Malus domestica]
C1H46_008975	TQE05385.1		mediator of RNA polymerase II transcription subunit 15a-like [Malus domestica]
C1H46_008976	TQE05386.1	E3 ubiquitin-protein ligase At1g63170 OS=Arabidopsis thaliana OX=3702 GN=At1g63170 PE=2 SV=2	E3 ubiquitin-protein ligase At4g11680-like [Malus domestica]
C1H46_008991	TQE05401.1	Heat shock protein 90-2 OS=Arabidopsis thaliana OX=3702 GN=HSP90-2 PE=1 SV=1	heat shock protein 90-2 [Pyrus x bretschneideri]
C1H46_009060	TQE05285.1	Protein CHROMATIN REMODELING 25 OS=Arabidopsis thaliana OX=3702 GN=CHR25 PE=1 SV=1	protein CHROMATIN REMODELING 25 [Malus domestica]
C1H46_009231	TQE05079.1	Nuclear transcription factor Y subunit C-3 OS=Arabidopsis thaliana OX=3702 GN=NFYC3 PE=1 SV=1	nuclear transcription factor Y subunit C-3 [Prunus mume]
C1H46_009263	TQE05111.1	Probable linoleate 9S-lipoxygenase 5 OS=Solanum tuberosum OX=4113 GN=LOX1.5 PE=2 SV=1	lipoxygenase [Malus domestica]
C1H46_009303	TQE05151.1		uncharacterized protein LOC103965293 [Pyrus x bretschneideri]
C1H46_009311	TQE05159.1	Putative pectinesterase/pectinesterase inhibitor 22 OS=Arabidopsis thaliana OX=3702 GN=PME22 PE=3 SV=1	putative pectinesterase/pectinesterase inhibitor 22 [Malus domestica]
C1H46_009315	TQE05023.1		hypothetical protein CDL15_Pgr009866 [Punica granatum]
C1H46_009398	TQE04927.1	Early nodulin-like protein 2 OS=Arabidopsis thaliana OX=3702 GN=At4g27520 PE=1 SV=1	early nodulin-like protein 2 [Malus domestica]
C1H46_009440	TQE04969.1	Probable aminotransferase TAT2 OS=Arabidopsis thaliana OX=3702 GN=At5g53970 PE=2 SV=1	tyrosine aminotransferase 3 [Malus domestica]
C1H46_009471	TQE05000.1	Transcription factor TCP4 OS=Arabidopsis thaliana OX=3702 GN=TCP4 PE=1 SV=1	MdTCP4B [Malus domestica]
C1H46_009633	TQE04780.1	Serine/threonine-protein kinase CBK1 OS=Candida albicans (strain SC5314 / ATCC MYA-2876) OX=237561 GN=CBK1 PE=1 SV=2	serine/threonine-protein kinase tricorner-like [Malus domestica]
C1H46_009766	TQE04573.1	Probable galactinol--sucrose galactosyltransferase 1 OS=Arabidopsis thaliana OX=3702 GN=RFS1 PE=2 SV=1	probable galactinol--sucrose galactosyltransferase 1 [Malus domestica]
C1H46_009863	TQE04556.1	BON1-associated protein 2 OS=Arabidopsis thaliana OX=3702 GN=BAP2 PE=1 SV=1	BON1-associated protein 2-like [Pyrus x bretschneideri]
C1H46_009954	TQE04434.1	Centromere protein C OS=Arabidopsis thaliana OX=3702 GN=CENPC PE=2 SV=1	uncharacterized protein LOC103931287 isoform X1 [Pyrus x bretschneideri]
C1H46_009963	TQE04443.1	Probable sulfate transporter 3.4 OS=Arabidopsis thaliana OX=3702 GN=SULTR3;4 PE=2 SV=1	probable sulfate transporter 3.4 [Malus domestica]
C1H46_010008	TQE04389.1	Protein LNK2 OS=Arabidopsis thaliana OX=3702 GN=LNK2 PE=1 SV=1	protein LNK2 isoform X1 [Malus domestica]
C1H46_010009	TQE04390.1	Annexin-like protein RJ4 OS=Fragaria ananassa OX=3747 PE=2 SV=2	annexin-like protein RJ4 isoform X1 [Malus domestica]
C1H46_010013	TQE04394.1	Aspartic proteinase-like protein 2 OS=Arabidopsis thaliana OX=3702 GN=At1g65240 PE=3 SV=2	aspartic proteinase-like protein 2 isoform X2 [Malus domestica]
C1H46_010020	TQE04401.1	CSC1-like protein At3g54510 OS=Arabidopsis thaliana OX=3702 GN=At3g54510 PE=3 SV=1	CSC1-like protein At3g54510 [Pyrus x bretschneideri]
C1H46_010137	TQE04352.1		uncharacterized protein LOC103963637 [Pyrus x bretschneideri]
C1H46_010176	TQE04182.1		uncharacterized protein At1g08160 [Malus domestica]
C1H46_010185	TQE04191.1	Heat shock protein 90-2 OS=Arabidopsis thaliana OX=3702 GN=HSP90-2 PE=1 SV=1	heat shock protein 90-2 [Pyrus x bretschneideri]
C1H46_010196	TQE04202.1	Novel plant SNARE 11 OS=Arabidopsis thaliana OX=3702 GN=NPSN11 PE=1 SV=2	novel plant SNARE 11 [Malus domestica]
C1H46_010200	TQE04206.1	Nucleotide-sugar uncharacterized transporter 2 OS=Arabidopsis thaliana OX=3702 GN=At5g55950 PE=2 SV=1	uncharacterized membrane protein At1g06890 [Pyrus x bretschneideri]
C1H46_010233	TQE04121.1		uncharacterized protein LOC103948127 isoform X1 [Pyrus x bretschneideri]
C1H46_010281	TQE04061.1	Protein NUCLEAR FUSION DEFECTIVE 4 OS=Arabidopsis thaliana OX=3702 GN=NFD4 PE=3 SV=1	protein NUCLEAR FUSION DEFECTIVE 4 [Malus domestica]
C1H46_010339	TQE03968.1		uncharacterized protein LOC103423924 [Malus domestica]
C1H46_010362	TQE03991.1	Protein argonaute 5 OS=Arabidopsis thaliana OX=3702 GN=AGO5 PE=1 SV=2	protein argonaute 5-like [Malus domestica]
C1H46_010448	TQE03921.1	Protein SHORTAGE IN CHIASMATA 1 OS=Arabidopsis thaliana OX=3702 GN=SHOC1 PE=1 SV=1	uncharacterized protein LOC103420834 [Malus domestica]
C1H46_010555	TQE03891.1		protein E6 [Malus domestica]
C1H46_010581	TQE03774.1		golgin subfamily B member 1 [Malus domestica]
C1H46_010623	TQE03816.1	Protein IQ-DOMAIN 1 OS=Arabidopsis thaliana OX=3702 GN=IQD1 PE=1 SV=1	protein IQ-DOMAIN 1-like [Pyrus x bretschneideri]
C1H46_010665	TQE03691.1	Aspartate aminotransferase, mitochondrial OS=Arabidopsis thaliana OX=3702 GN=ASP1 PE=1 SV=1	aspartate aminotransferase, mitochondrial [Malus domestica]
C1H46_010725	TQE03751.1	Protein REVEILLE 1 OS=Arabidopsis thaliana OX=3702 GN=RVE1 PE=2 SV=1	protein REVEILLE 1 [Pyrus x bretschneideri]
C1H46_010746	TQE03615.1	Oxysterol-binding protein-related protein 4B OS=Arabidopsis thaliana OX=3702 GN=ORP4B PE=2 SV=2	oxysterol-binding protein-related protein 4B-like [Malus domestica]
C1H46_010776	TQE03645.1		uncharacterized protein LOC103424045 [Malus domestica]
C1H46_010805	TQE03490.1	Polyketide synthase 5 OS=Rubus idaeus OX=32247 GN=PKS5 PE=1 SV=1	polyketide synthase 5 [Malus domestica]
C1H46_010928	TQE03448.1	BTB/POZ domain and ankyrin repeat-containing protein NPR2 OS=Oryza sativa subsp. japonica OX=39947 GN=NPR2 PE=1 SV=1	regulatory protein NPR3 [Malus domestica]
C1H46_010976	TQE03411.1		uncharacterized protein LOC101299355 isoform X1 [Fragaria vesca subsp. vesca]
C1H46_010989	TQE03424.1		uncharacterized protein LOC103438504 [Malus domestica]
C1H46_011197	TQE03194.1	GDSL esterase/lipase At4g16230 OS=Arabidopsis thaliana OX=3702 GN=At4g16230 PE=3 SV=2	LOW QUALITY PROTEIN: GDSL esterase/lipase At4g16230-like [Pyrus x bretschneideri]
C1H46_011251	TQE03080.1	Protein SRG1 OS=Arabidopsis thaliana OX=3702 GN=SRG1 PE=2 SV=1	protein SRG1-like [Malus domestica]
C1H46_011429	TQE02942.1		uncharacterized protein LOC103432987 [Malus domestica]
C1H46_011470	TQE02912.1
C1H46_011510	TQE02851.1	RHOMBOID-like protein 8 OS=Arabidopsis thaliana OX=3702 GN=KOM PE=2 SV=1	RHOMBOID-like protein 8 [Malus domestica]
C1H46_011650	TQE02746.1	Histone-lysine N-methyltransferase ASHR3 OS=Arabidopsis thaliana OX=3702 GN=ASHR3 PE=1 SV=1	histone-lysine N-methyltransferase ASHR3 [Pyrus x bretschneideri]
C1H46_011668	TQE02695.1	Inactive beta-amylase 9 OS=Arabidopsis thaliana OX=3702 GN=BAM9 PE=2 SV=1	inactive beta-amylase 9 [Malus domestica]
C1H46_011687	TQE02714.1	Monothiol glutaredoxin-S10 OS=Arabidopsis thaliana OX=3702 GN=GRXS10 PE=3 SV=1	monothiol glutaredoxin-S10 [Malus domestica]
C1H46_011714	TQE02645.1	Putative cyclin-B3-1 OS=Arabidopsis thaliana OX=3702 GN=CYCB3-1 PE=3 SV=2	putative cyclin-B3-1 [Pyrus x bretschneideri]
C1H46_011755	TQE02599.1	Helicase and polymerase-containing protein TEBICHI OS=Arabidopsis thaliana OX=3702 GN=TEB PE=2 SV=1	helicase and polymerase-containing protein TEBICHI [Malus domestica]
C1H46_011770	TQE02614.1	Transcription factor MYB3R-4 OS=Arabidopsis thaliana OX=3702 GN=MYB3R4 PE=1 SV=1	myb-related protein 3R-1 [Malus domestica]
C1H46_011836	TQE02530.1	AAA-ATPase At2g18190 OS=Arabidopsis thaliana OX=3702 GN=At2g18190 PE=2 SV=1	AAA-ATPase At2g18190-like [Malus domestica]
C1H46_011845	TQE02539.1	AAA-ATPase At2g18190 OS=Arabidopsis thaliana OX=3702 GN=At2g18190 PE=2 SV=1	AAA-ATPase At2g18190-like [Malus domestica]
C1H46_011849	TQE02543.1	Probable S-adenosylmethionine-dependent methyltransferase At5g38100 OS=Arabidopsis thaliana OX=3702 GN=At5g38100 PE=2 SV=1	probable S-adenosylmethionine-dependent methyltransferase At5g38780 [Malus domestica]
C1H46_011900	TQE02492.1		chitin-binding lectin 1-like isoform X2 [Pyrus x bretschneideri]
C1H46_011908	TQE02500.1	Double-stranded RNA-binding protein 1 OS=Oryza sativa subsp. japonica OX=39947 GN=DRB1 PE=2 SV=1	double-stranded RNA-binding protein 4-like isoform X5 [Malus domestica]
C1H46_011912	TQE02504.1		double-stranded RNA-binding protein 4-like isoform X5 [Malus domestica]
C1H46_011956	TQE02431.1		uncharacterized protein LOC103414915 [Malus domestica]
C1H46_011957	TQE02432.1		probable aquaporin PIP2-6 [Malus domestica]
C1H46_012017	TQE02378.1	Pseudo histidine-containing phosphotransfer protein 5 OS=Oryza sativa subsp. japonica OX=39947 GN=PHP5 PE=2 SV=1	histidine-containing phosphotransfer 4a [Malus domestica]
C1H46_012030	TQE02391.1		uncharacterized protein LOC103400766 [Malus domestica]
C1H46_012036	TQE02397.1	Cell division cycle protein 27 homolog B OS=Arabidopsis thaliana OX=3702 GN=CDC27B PE=1 SV=1	cell division cycle protein 27 homolog B isoform X1 [Pyrus x bretschneideri]
C1H46_012150	TQE02149.1	Protein tesmin/TSO1-like CXC 2 OS=Arabidopsis thaliana OX=3702 GN=TCX2 PE=1 SV=1	CRC domain-containing protein TSO1-like [Malus domestica]
C1H46_012257	TQE02129.1	Ethanolamine-phosphate cytidylyltransferase OS=Arabidopsis thaliana OX=3702 GN=PECT1 PE=1 SV=1	ethanolamine-phosphate cytidylyltransferase-like isoform X1 [Malus domestica]
C1H46_012323	TQE02004.1
C1H46_012360	TQE02041.1		transmembrane protein 45A-like [Pyrus x bretschneideri]
C1H46_012438	TQE01940.1	Cell division cycle-associated 7-like protein OS=Mus musculus OX=10090 GN=Cdca7l PE=1 SV=1	cell division cycle-associated protein 7-like [Malus domestica]
C1H46_012443	TQE01945.1	CCG-binding protein 1 OS=Arabidopsis thaliana OX=3702 GN=MEE14 PE=1 SV=1	CCG-binding protein 1-like [Malus domestica]
C1H46_012579	TQE01779.1	Long chain acyl-CoA synthetase 4 OS=Arabidopsis thaliana OX=3702 GN=LACS4 PE=2 SV=1	long chain acyl-CoA synthetase 4 [Malus domestica]
C1H46_012589	TQE01789.1	Nucleoside diphosphate kinase III, chloroplastic/mitochondrial OS=Arabidopsis thaliana OX=3702 GN=NDPK3 PE=1 SV=1	nucleoside diphosphate kinase III, chloroplastic/mitochondrial-like [Malus domestica]
C1H46_012641	TQE01697.1		hypothetical protein Pyn_40338 [Prunus yedoensis var. nudiflora]
C1H46_012756	TQE01617.1	Serine--glyoxylate aminotransferase OS=Arabidopsis thaliana OX=3702 GN=AGT1 PE=1 SV=2	serine--glyoxylate aminotransferase [Malus domestica]
C1H46_012789	TQE01559.1	Protein SPIRAL1-like 1 OS=Arabidopsis thaliana OX=3702 GN=SP1L1 PE=2 SV=1	protein SPIRAL1-like 3 isoform X2 [Malus domestica]
C1H46_012841	TQE01611.1	Inositol oxygenase 1 OS=Arabidopsis thaliana OX=3702 GN=MIOX1 PE=2 SV=1	inositol oxygenase 1-like isoform X2 [Pyrus x bretschneideri]
C1H46_012926	TQE01446.1	Cytokinin dehydrogenase 7 OS=Arabidopsis thaliana OX=3702 GN=CKX7 PE=1 SV=1	cytokinin dehydrogenase 7 [Malus domestica]
C1H46_013027	TQE01347.1		uncharacterized protein LOC103405949 [Malus domestica]
C1H46_013058	TQE01378.1	Meiosis-specific protein ASY3 OS=Arabidopsis thaliana OX=3702 GN=ASY3 PE=1 SV=1	uncharacterized protein LOC103933575 [Pyrus x bretschneideri]
C1H46_013084	TQE01323.1	Delta(8)-fatty-acid desaturase 1 OS=Arabidopsis thaliana OX=3702 GN=SLD1 PE=1 SV=1	delta(8)-fatty-acid desaturase 1-like [Pyrus x bretschneideri]
C1H46_013093	TQE01277.1		uncharacterized protein LOC103938571 [Pyrus x bretschneideri]
C1H46_013128	TQE01221.1		late embryogenesis abundant protein 2-like [Malus domestica]
C1H46_013129	TQE01222.1		uncharacterized protein LOC110763019 [Prunus avium]
C1H46_013156	TQE01249.1	Non-structural maintenance of chromosomes element 4 homolog A OS=Arabidopsis thaliana OX=3702 GN=NSE4A PE=2 SV=1	non-structural maintenance of chromosomes element 4 homolog A-like [Malus domestica]
C1H46_013298	TQE01021.1		U-box domain-containing protein 7-like [Malus domestica]
C1H46_013353	TQE01076.1	Glutaredoxin-C9 OS=Arabidopsis thaliana OX=3702 GN=GRXC9 PE=1 SV=1	glutaredoxin-C9 [Malus domestica]
C1H46_013355	TQE01078.1	NAC domain-containing protein 73 OS=Arabidopsis thaliana OX=3702 GN=NAC073 PE=2 SV=1	NAC domain-containing protein 73 [Malus domestica]
C1H46_013365	TQE01088.1	Protein E6 OS=Gossypium hirsutum OX=3635 GN=E6 PE=2 SV=1	protein E6-like [Malus domestica]
C1H46_013409	TQE00869.1		Serine/threonine-protein phosphatase 2A 65 kDa regulatory subunit A beta isoform, partial [Glycine soja]
C1H46_013466	TQE00926.1	Proliferating cell nuclear antigen OS=Daucus carota OX=4039 PE=3 SV=1	proliferating cell nuclear antigen-like [Malus domestica]
C1H46_013499	TQE00959.1	Phosphomethylpyrimidine synthase, chloroplastic OS=Arabidopsis thaliana OX=3702 GN=THIC PE=1 SV=1	phosphomethylpyrimidine synthase, chloroplastic [Pyrus x bretschneideri]
C1H46_013561	TQE00766.1	E3 ubiquitin protein ligase DRIP2 OS=Arabidopsis thaliana OX=3702 GN=DRIP2 PE=1 SV=1	E3 ubiquitin protein ligase DRIP2-like [Malus domestica]
C1H46_013579	TQE00784.1		uncharacterized protein LOC103939431 isoform X1 [Pyrus x bretschneideri]
C1H46_013586	TQE00791.1	Uncharacterized protein At2g34160 OS=Arabidopsis thaliana OX=3702 GN=At2g34160 PE=1 SV=1	uncharacterized protein At2g34160-like [Malus domestica]
C1H46_013662	TQE00723.1		uncharacterized protein LOC103429663 [Malus domestica]
C1H46_013721	TQE00672.1	Ribonucleoside-diphosphate reductase large subunit OS=Arabidopsis thaliana OX=3702 GN=RNR1 PE=1 SV=1	ribonucleoside-diphosphate reductase large subunit [Malus domestica]
C1H46_013777	TQE00650.1		uncharacterized protein LOC103422971 [Malus domestica]
C1H46_013796	TQE00552.1		uncharacterized protein LOC103410803 [Malus domestica]
C1H46_013935	TQE00427.1	Abscisic acid 8&apos;-hydroxylase 2 OS=Arabidopsis thaliana OX=3702 GN=CYP707A2 PE=2 SV=1	abscisic acid 8&apos;-hydroxylase 2 [Malus domestica]
C1H46_013998	TQE00398.1	4-coumarate--CoA ligase 2 OS=Nicotiana tabacum OX=4097 GN=4CL2 PE=1 SV=1	4-coumarate:coenzyme A ligase 2 [Malus domestica]
C1H46_014088	TQE00361.1	Phytochrome A-associated F-box protein OS=Arabidopsis thaliana OX=3702 GN=EID1 PE=1 SV=2	phytochrome A-associated F-box protein-like [Malus domestica]
C1H46_014176	TQE00258.1	Zinc finger protein CONSTANS-LIKE 2 OS=Arabidopsis thaliana OX=3702 GN=COL2 PE=1 SV=1	zinc finger protein CONSTANS-LIKE 2 [Malus domestica]
C1H46_014318	TQE00065.1	Ras-related protein RABC2a OS=Arabidopsis thaliana OX=3702 GN=RABC2A PE=1 SV=1	ras-related protein RABC2a-like [Pyrus x bretschneideri]
C1H46_014359	TQD99980.1	Replication protein A 70 kDa DNA-binding subunit B OS=Arabidopsis thaliana OX=3702 GN=RPA1B PE=3 SV=1	replication protein A 70 kDa DNA-binding subunit B-like [Malus domestica]
C1H46_014586	TQD99848.1	High mobility group B protein 7 OS=Arabidopsis thaliana OX=3702 GN=HMGB7 PE=1 SV=1	high mobility group B protein 7-like [Malus domestica]
C1H46_014631	TQD99779.1	Omega-3 fatty acid desaturase, endoplasmic reticulum OS=Vigna radiata var. radiata OX=3916 GN=ARG1 PE=2 SV=1	acyl-lipid omega-3 desaturase (cytochrome b5), endoplasmic reticulum-like [Malus domestica]
C1H46_014632	TQD99780.1	Omega-3 fatty acid desaturase, chloroplastic OS=Ricinus communis OX=3988 GN=FAD7A-1 PE=2 SV=1	omega-3 fatty acid desaturase, endoplasmic reticulum-like [Malus domestica]
C1H46_014762	TQD99626.1	Protein sym-1 OS=Neurospora crassa (strain ATCC 24698 / 74-OR23-1A / CBS 708.71 / DSM 1257 / FGSC 987) OX=367110 GN=sym-1 PE=3 SV=2	PXMP2/4 family protein 2-like [Malus domestica]
C1H46_014765	TQD99629.1	Proline-rich receptor-like protein kinase PERK1 OS=Arabidopsis thaliana OX=3702 GN=PERK1 PE=1 SV=1	proline-rich receptor-like protein kinase PERK1 [Pyrus x bretschneideri]
C1H46_014808	TQD99582.1	Ascorbate transporter, chloroplastic OS=Arabidopsis thaliana OX=3702 GN=PHT4;4 PE=1 SV=1	ascorbate transporter, chloroplastic-like [Malus domestica]
C1H46_014819	TQD99593.1	SKP1-like protein 21 OS=Arabidopsis thaliana OX=3702 GN=ASK21 PE=2 SV=1	SKP1-like protein 21 isoform X2 [Prunus persica]
C1H46_014886	TQD99550.1	Glycerol-3-phosphate dehydrogenase [NAD(+)] OS=Cuphea lanceolata OX=3930 GN=GPDH PE=2 SV=1	glycerol-3-phosphate dehydrogenase [NAD(+)]-like [Malus domestica]
C1H46_015011	TQD99353.1	Dehydrin DHN1 OS=Pisum sativum OX=3888 GN=DHN1 PE=2 SV=1	dehydrin 4 [Malus prunifolia]
C1H46_015012	TQD99354.1		dehydrin 4 [Malus prunifolia]
C1H46_015013	TQD99355.1		dehydrin 4 [Malus domestica]
C1H46_015014	TQD99356.1		water stress-inducible protein Rab21-like [Malus domestica]
C1H46_015080	TQD99291.1	FCS-Like Zinc finger 8 OS=Arabidopsis thaliana OX=3702 GN=FLZ8 PE=1 SV=1	protein MARD1 isoform X1 [Malus domestica]
C1H46_015091	TQD99302.1	Protein TIME FOR COFFEE OS=Arabidopsis thaliana OX=3702 GN=TIC PE=1 SV=2	LOW QUALITY PROTEIN: protein TIME FOR COFFEE [Malus domestica]
C1H46_015111	TQD99322.1	Protein trichome birefringence-like 11 OS=Arabidopsis thaliana OX=3702 GN=TBL11 PE=2 SV=1	protein trichome birefringence-like 10 [Malus domestica]
C1H46_015112	TQD99323.1	F-box protein At2g27310 OS=Arabidopsis thaliana OX=3702 GN=At2g27310 PE=2 SV=1	probable F-box protein At1g60180 [Malus domestica]
C1H46_015159	TQD99245.1	Cytochrome P450 81E8 OS=Medicago truncatula OX=3880 GN=CYP81E8 PE=2 SV=1	cytochrome P450 81D1-like [Malus domestica]
C1H46_015171	TQD99257.1		uncharacterized protein LOC112169782 [Rosa chinensis]
C1H46_015247	TQD99128.1	Patatin-like protein 6 OS=Arabidopsis thaliana OX=3702 GN=PLP6 PE=2 SV=1	patatin-like protein 6 [Malus domestica]
C1H46_015263	TQD99144.1	Synaptotagmin-3 OS=Arabidopsis thaliana OX=3702 GN=SYT3 PE=2 SV=1	synaptotagmin-3-like isoform X1 [Malus domestica]
C1H46_015264	TQD99145.1	Phenylalanine ammonia-lyase 1 OS=Rubus idaeus OX=32247 GN=PAL1 PE=2 SV=1	phenylalanine ammonia-lyase 1 [Malus domestica]
C1H46_015309	TQD99042.1		uncharacterized protein LOC103444451 [Malus domestica]
C1H46_015310	TQD99043.1		uncharacterized protein LOC103444451 [Malus domestica]
C1H46_015350	TQD98983.1	Trehalose-phosphate phosphatase A OS=Arabidopsis thaliana OX=3702 GN=TPPA PE=1 SV=1	trehalose-phosphate phosphatase A-like [Malus domestica]
C1H46_015401	TQD99034.1	Acid phosphatase 1 OS=Solanum lycopersicum OX=4081 GN=APS1 PE=2 SV=1	acid phosphatase 1-like [Malus domestica]
C1H46_015417	TQD98947.1	Methionine gamma-lyase OS=Arabidopsis thaliana OX=3702 GN=MGL PE=1 SV=1	methionine gamma-lyase-like [Malus domestica]
C1H46_015449	TQD98979.1	Subtilisin-like protease SBT3.3 OS=Arabidopsis thaliana OX=3702 GN=SBT3.3 PE=2 SV=1	subtilisin-like protease SBT3.8 [Malus domestica]
C1H46_015524	TQD98881.1	Protein NUCLEAR FUSION DEFECTIVE 4 OS=Arabidopsis thaliana OX=3702 GN=NFD4 PE=3 SV=1	protein NUCLEAR FUSION DEFECTIVE 4 [Malus domestica]
C1H46_015546	TQD98903.1	Disease resistance protein RPM1 OS=Arabidopsis thaliana OX=3702 GN=RPM1 PE=1 SV=1	disease resistance protein RPM1-like [Malus domestica]
C1H46_015547	TQD98904.1	Disease resistance protein RPM1 OS=Arabidopsis thaliana OX=3702 GN=RPM1 PE=1 SV=1	disease resistance protein RPM1-like [Malus domestica]
C1H46_015686	TQD98693.1	Phosphoenolpyruvate carboxykinase (ATP) OS=Arabidopsis thaliana OX=3702 GN=PCKA PE=1 SV=1	phosphoenolpyruvate carboxykinase [Malus domestica]
C1H46_015752	TQD98504.1	Monocopper oxidase-like protein SKS1 OS=Arabidopsis thaliana OX=3702 GN=SKS1 PE=2 SV=1	monocopper oxidase-like protein SKS1 [Malus domestica]
C1H46_015758	TQD98510.1	Monocopper oxidase-like protein SKS1 OS=Arabidopsis thaliana OX=3702 GN=SKS1 PE=2 SV=1	monocopper oxidase-like protein SKS1 [Malus domestica]
C1H46_015760	TQD98512.1	Trehalose-phosphate phosphatase A OS=Arabidopsis thaliana OX=3702 GN=TPPA PE=1 SV=1	trehalose-phosphate phosphatase A isoform X2 [Malus domestica]
C1H46_015770	TQD98522.1	Conserved oligomeric Golgi complex subunit 7 OS=Homo sapiens OX=9606 GN=COG7 PE=1 SV=1	conserved oligomeric Golgi complex subunit 7 [Prunus yedoensis var. nudiflora]
C1H46_015812	TQD98564.1	Cyclic nucleotide-gated ion channel 2 OS=Arabidopsis thaliana OX=3702 GN=CNGC2 PE=1 SV=1	cyclic nucleotide-gated ion channel 2-like [Pyrus x bretschneideri]
C1H46_015870	TQD98622.1	Transmembrane protein 87A OS=Xenopus tropicalis OX=8364 GN=tmem87a PE=2 SV=1	transmembrane protein 87A-like [Malus domestica]
C1H46_015885	TQD98637.1		uncharacterized protein LOC103432914 [Malus domestica]
C1H46_015997	TQD98396.1	Potassium transporter 10 OS=Arabidopsis thaliana OX=3702 GN=POT10 PE=2 SV=2	potassium transporter 10-like [Malus domestica]
C1H46_016026	TQD98425.1		uncharacterized protein LOC103945145 [Pyrus x bretschneideri]
C1H46_016040	TQD98439.1	Phosphoribosylformylglycinamidine cyclo-ligase, chloroplastic/mitochondrial OS=Vigna unguiculata OX=3917 GN=PUR5 PE=2 SV=1	phosphoribosylformylglycinamidine cyclo-ligase, chloroplastic/mitochondrial-like [Pyrus x bretschneideri]
C1H46_016102	TQD98281.1		uncharacterized protein At1g08160-like [Malus domestica]
C1H46_016109	TQD98288.1		transport and Golgi organization 2 homolog [Malus domestica]
C1H46_016113	TQD98292.1		transport and Golgi organization 2 homolog [Malus domestica]
C1H46_016186	TQD98232.1		spindle pole body component 110 [Malus domestica]
C1H46_016231	TQD98109.1	Lysine histidine transporter 1 OS=Arabidopsis thaliana OX=3702 GN=LHT1 PE=1 SV=1	lysine histidine transporter 1-like [Malus domestica]
C1H46_016288	TQD98166.1		translation initiation factor IF-2-like [Malus domestica]
C1H46_016328	TQD98063.1	Denticleless protein homolog OS=Gallus gallus OX=9031 GN=DTL PE=2 SV=1	denticleless protein homolog A-like [Malus domestica]
C1H46_016360	TQD97996.1	Cysteine proteinase inhibitor B OS=Helianthus annuus OX=4232 PE=1 SV=1	cysteine proteinase inhibitor B [Malus domestica]
C1H46_016476	TQD97951.1	ATP sulfurylase 2 OS=Arabidopsis thaliana OX=3702 GN=APS2 PE=1 SV=1	ATP sulfurylase 2 [Malus domestica]
C1H46_016548	TQD97853.1	Protein EXORDIUM OS=Arabidopsis thaliana OX=3702 GN=EXO PE=2 SV=1	LOW QUALITY PROTEIN: protein EXORDIUM-like [Malus domestica]
C1H46_016605	TQD97739.1	Protein JINGUBANG OS=Arabidopsis thaliana OX=3702 GN=JGB PE=1 SV=1	uncharacterized protein LOC103954112 [Pyrus x bretschneideri]
C1H46_016620	TQD97754.1	Ent-kaurene oxidase, chloroplastic OS=Arabidopsis thaliana OX=3702 GN=KO PE=1 SV=2	ent-kaurene oxidase, chloroplastic-like [Malus domestica]
C1H46_016665	TQD97692.1	Beta-D-xylosidase 1 OS=Arabidopsis thaliana OX=3702 GN=BXL1 PE=1 SV=1	putative beta-D-xylosidase [Malus domestica]
C1H46_016717	TQD97663.1	CBL-interacting serine/threonine-protein kinase 9 OS=Arabidopsis thaliana OX=3702 GN=CIPK9 PE=1 SV=2	CBL-interacting serine/threonine-protein kinase 9 [Malus domestica]
C1H46_016721	TQD97667.1	Glucuronoxylan 4-O-methyltransferase 3 OS=Arabidopsis thaliana OX=3702 GN=GXM3 PE=1 SV=1	glucuronoxylan 4-O-methyltransferase 3-like [Malus domestica]
C1H46_016731	TQD97677.1	11-beta-hydroxysteroid dehydrogenase-like 5 OS=Arabidopsis thaliana OX=3702 GN=HSD5 PE=2 SV=1	11-beta-hydroxysteroid dehydrogenase-like 5 [Pyrus x bretschneideri]
C1H46_016763	TQD97589.1	Probable WRKY transcription factor 9 OS=Arabidopsis thaliana OX=3702 GN=WRKY9 PE=2 SV=1	probable WRKY transcription factor 9 [Pyrus x bretschneideri]
C1H46_016833	TQD97573.1	2-hydroxyisoflavanone dehydratase OS=Glycyrrhiza echinata OX=46348 GN=HIDM PE=1 SV=1	2-hydroxyisoflavanone dehydratase-like [Malus domestica]
C1H46_016844	TQD97584.1	Sugar transport protein 13 OS=Arabidopsis thaliana OX=3702 GN=STP13 PE=1 SV=2	sugar transport protein 13-like [Malus domestica]
C1H46_016869	TQD97532.1	Protein LHY OS=Arabidopsis thaliana OX=3702 GN=LHY PE=1 SV=2	protein LHY-like [Malus domestica]
C1H46_016892	TQD97491.1	Synaptotagmin-3 OS=Arabidopsis thaliana OX=3702 GN=SYT3 PE=2 SV=1	synaptotagmin-3-like [Malus domestica]
C1H46_017027	TQD97448.1	Probable serine/threonine protein kinase IRE OS=Arabidopsis thaliana OX=3702 GN=IRE PE=2 SV=1	probable serine/threonine protein kinase IRE [Pyrus x bretschneideri]
C1H46_017174	TQD97243.1	Probable disease resistance protein At5g66900 OS=Arabidopsis thaliana OX=3702 GN=At5g66900 PE=3 SV=1	probable disease resistance protein At5g66900 [Malus domestica]
C1H46_017189	TQD97100.1	Protein YLS3 OS=Arabidopsis thaliana OX=3702 GN=YLS3 PE=2 SV=1	protein YLS3-like [Malus domestica]
C1H46_017216	TQD97127.1		uncharacterized protein LOC103400467 isoform X1 [Malus domestica]
C1H46_017242	TQD97153.1		uncharacterized RNA-binding protein C17H9.04c [Pyrus x bretschneideri]
C1H46_017246	TQD97157.1		uncharacterized protein LOC103400446 [Malus domestica]
C1H46_017247	TQD97158.1		uncharacterized protein LOC103958293 isoform X2 [Pyrus x bretschneideri]
C1H46_017266	TQD97177.1	2-alkenal reductase (NADP(+)-dependent) OS=Nicotiana tabacum OX=4097 GN=DBR PE=1 SV=1	2-alkenal reductase (NADP(+)-dependent)-like [Malus domestica]
C1H46_017268	TQD97179.1	2-alkenal reductase (NADP(+)-dependent) OS=Nicotiana tabacum OX=4097 GN=DBR PE=1 SV=1	2-alkenal reductase (NADP(+)-dependent)-like [Malus domestica]
C1H46_017309	TQD97072.1	Probable mannitol dehydrogenase OS=Fragaria ananassa OX=3747 GN=CAD PE=2 SV=1	probable mannitol dehydrogenase [Malus domestica]
C1H46_017322	TQD97085.1	Receptor-like cytosolic serine/threonine-protein kinase RBK1 OS=Arabidopsis thaliana OX=3702 GN=RBK1 PE=1 SV=1	receptor-like cytosolic serine/threonine-protein kinase RBK1 isoform X1 [Pyrus x bretschneideri]
C1H46_017339	TQD97027.1	CBL-interacting serine/threonine-protein kinase 11 OS=Arabidopsis thaliana OX=3702 GN=CIPK11 PE=1 SV=1	CBL-interacting serine/threonine-protein kinase 11-like [Pyrus x bretschneideri]
C1H46_017364	TQD97052.1	B3 domain-containing transcription repressor VAL1 OS=Arabidopsis thaliana OX=3702 GN=VAL1 PE=1 SV=1	B3 domain-containing transcription repressor VAL2-like [Pyrus x bretschneideri]
C1H46_017403	TQD97004.1	Cinnamoyl-CoA reductase-like SNL6 OS=Oryza sativa subsp. japonica OX=39947 GN=SNL6 PE=3 SV=1	cinnamoyl-CoA reductase 2-like [Malus domestica]
C1H46_017424	TQD96944.1		F-box/kelch-repeat protein At3g24760-like [Malus domestica]
C1H46_017433	TQD96953.1		uncharacterized protein LOC110750062 [Prunus avium]
C1H46_017569	TQD96837.1	Probable inactive poly [ADP-ribose] polymerase SRO5 OS=Arabidopsis thaliana OX=3702 GN=SRO5 PE=1 SV=1	probable inactive poly [ADP-ribose] polymerase SRO5 [Malus domestica]
C1H46_017591	TQD96859.1	U-box domain-containing protein 19 OS=Arabidopsis thaliana OX=3702 GN=PUB19 PE=2 SV=1	U-box domain-containing protein 19-like [Malus domestica]
C1H46_017616	TQD96723.1	F-box protein At1g67340 OS=Arabidopsis thaliana OX=3702 GN=At1g67340 PE=1 SV=1	F-box protein At1g67340 [Pyrus x bretschneideri]
C1H46_017619	TQD96726.1	REF/SRPP-like protein At1g67360 OS=Arabidopsis thaliana OX=3702 GN=At1g67360 PE=2 SV=1	REF/SRPP-like protein At1g67360 [Malus domestica]
C1H46_017633	TQD96740.1	Nuclear pore complex protein NUP54 OS=Arabidopsis thaliana OX=3702 GN=NUP54 PE=1 SV=1	nuclear pore complex protein NUP54 [Malus domestica]
C1H46_017672	TQD96779.1	ATP-dependent DNA helicase Q-like 5 OS=Arabidopsis thaliana OX=3702 GN=RECQL5 PE=2 SV=2	LOW QUALITY PROTEIN: ATP-dependent DNA helicase Q-like 5 [Pyrus x bretschneideri]
C1H46_017696	TQD96694.1	Transmembrane emp24 domain-containing protein p24beta2 OS=Arabidopsis thaliana OX=3702 GN=At3g07680 PE=1 SV=1	transmembrane emp24 domain-containing protein p24beta2 [Prunus persica]
C1H46_017806	TQD96556.1	Glucuronoxylan 4-O-methyltransferase 2 OS=Arabidopsis thaliana OX=3702 GN=GXM2 PE=1 SV=1	glucuronoxylan 4-O-methyltransferase 3-like [Malus domestica]
C1H46_017938	TQD96443.1	Uncharacterized protein At5g39865 OS=Arabidopsis thaliana OX=3702 GN=At5g39865 PE=2 SV=1	uncharacterized protein LOC103949336 [Pyrus x bretschneideri]
C1H46_018025	TQD96391.1		uncharacterized protein LOC103450148 [Malus domestica]
C1H46_018026	TQD96392.1	Protein REVEILLE 8 OS=Arabidopsis thaliana OX=3702 GN=RVE8 PE=2 SV=1	protein REVEILLE 8 isoform X1 [Malus domestica]
C1H46_018046	TQD96280.1	Expansin-like A1 OS=Arabidopsis thaliana OX=3702 GN=EXLA1 PE=2 SV=1	expansin-like A1 [Malus domestica]
C1H46_018058	TQD96292.1	L-ascorbate oxidase homolog OS=Nicotiana tabacum OX=4097 PE=2 SV=1	L-ascorbate oxidase homolog [Malus domestica]
C1H46_018160	TQD96251.1	Cytochrome P450 77A3 OS=Glycine max OX=3847 GN=CYP77A3 PE=2 SV=1	LOW QUALITY PROTEIN: cytochrome P450 77A1-like [Malus domestica]
C1H46_018290	TQD96147.1	Dehydration-responsive element-binding protein 2D OS=Arabidopsis thaliana OX=3702 GN=DREB2D PE=2 SV=1	dehydration-responsive element-binding protein 2D-like [Malus domestica]
C1H46_018331	TQD95989.1	Stromal 70 kDa heat shock-related protein, chloroplastic OS=Pisum sativum OX=3888 GN=HSP70 PE=2 SV=1	stromal 70 kDa heat shock-related protein, chloroplastic-like [Pyrus x bretschneideri]
C1H46_018373	TQD96031.1		extensin [Pyrus x bretschneideri]
C1H46_018386	TQD96044.1	Methionine S-methyltransferase OS=Arabidopsis thaliana OX=3702 GN=MMT1 PE=1 SV=1	methionine S-methyltransferase-like [Malus domestica]
C1H46_018409	TQD95922.1	F-box protein CPR1 OS=Arabidopsis thaliana OX=3702 GN=CPR1 PE=1 SV=2	F-box protein CPR30-like [Malus domestica]
C1H46_018499	TQD95861.1	Salicylic acid-binding protein 2 OS=Nicotiana tabacum OX=4097 GN=SABP2 PE=1 SV=1	salicylic acid-binding protein 2-like [Pyrus x bretschneideri]
C1H46_018546	TQD95804.1		F-box/LRR-repeat protein 14-like [Malus domestica]
C1H46_018553	TQD95811.1	Probable anion transporter 6, chloroplastic OS=Arabidopsis thaliana OX=3702 GN=ANTR6 PE=2 SV=1	probable anion transporter 6, chloroplastic [Malus domestica]
C1H46_018566	TQD95824.1		uncharacterized protein LOC103953965 [Pyrus x bretschneideri]
C1H46_018654	TQD95710.1	Cell division control protein 2 homolog C OS=Antirrhinum majus OX=4151 GN=CDC2C PE=2 SV=1	cell division control protein 2 homolog C [Malus domestica]
C1H46_018741	TQD95593.1		chaperone protein dnaJ 8, chloroplastic [Pyrus x bretschneideri]
C1H46_018764	TQD95616.1	Aquaporin NIP6-1 OS=Arabidopsis thaliana OX=3702 GN=NIP6-1 PE=1 SV=1	aquaporin NIP6-1-like isoform X2 [Malus domestica]
C1H46_018814	TQD95575.1	Zinc finger protein CONSTANS-LIKE 5 OS=Arabidopsis thaliana OX=3702 GN=COL5 PE=2 SV=2	zinc finger protein CONSTANS-LIKE 5 isoform X1 [Malus domestica]
C1H46_018838	TQD95545.1		uncharacterized protein LOC103935907 [Pyrus x bretschneideri]
C1H46_018849	TQD95556.1	WAT1-related protein At1g43650 OS=Arabidopsis thaliana OX=3702 GN=At1g43650 PE=2 SV=1	WAT1-related protein At1g43650-like isoform X1 [Malus domestica]
C1H46_018873	TQD95517.1	Ubiquitin carboxyl-terminal hydrolase 21 OS=Arabidopsis thaliana OX=3702 GN=UBP21 PE=2 SV=1	ubiquitin carboxyl-terminal hydrolase 21-like [Pyrus x bretschneideri]
C1H46_018933	TQD95448.1		uncharacterized protein LOC103454853 [Malus domestica]
C1H46_018934	TQD95449.1		uncharacterized protein LOC103454853 [Malus domestica]
C1H46_019050	TQD95258.1	Ninja-family protein AFP3 OS=Arabidopsis thaliana OX=3702 GN=AFP3 PE=1 SV=1	ninja-family protein AFP3-like [Malus domestica]
C1H46_019062	TQD95270.1	Transcription initiation factor IIB OS=Glycine max OX=3847 GN=TFIIB1 PE=2 SV=1	transcription initiation factor IIB-2-like [Pyrus x bretschneideri]
C1H46_019153	TQD95231.1	Ammonium transporter 1 member 3 OS=Solanum lycopersicum OX=4081 GN=AMT1-3 PE=2 SV=1	AMT1;6 [Malus hupehensis var. mengshanensis]
C1H46_019273	TQD95117.1	Sulfate transporter 3.1 OS=Arabidopsis thaliana OX=3702 GN=SULTR3;1 PE=2 SV=1	sulfate transporter 3.1-like [Malus domestica]
C1H46_019362	TQD95017.1	Wee1-like protein kinase OS=Arabidopsis thaliana OX=3702 GN=WEE1 PE=1 SV=1	wee1-like protein kinase [Malus domestica]
C1H46_019376	TQD95031.1	Translocator protein homolog OS=Arabidopsis thaliana OX=3702 GN=TSPO PE=1 SV=1	translocator protein homolog [Malus domestica]
C1H46_019408	TQD94977.1	Protein NETWORKED 3A OS=Arabidopsis thaliana OX=3702 GN=NET3A PE=2 SV=1	protein NETWORKED 3A-like [Malus domestica]
C1H46_019494	TQD94892.1		mitogen-activated protein kinase kinase kinase 1 [Malus domestica]
C1H46_019518	TQD94880.1	Cyclin-dependent kinase B2-2 OS=Arabidopsis thaliana OX=3702 GN=CDKB2-2 PE=1 SV=2	cyclin-dependent kinase B2-2-like [Malus domestica]
C1H46_019665	TQD94722.1	Topless-related protein 1 OS=Arabidopsis thaliana OX=3702 GN=TPR1 PE=1 SV=3	topless-related protein 1 isoform X1 [Malus domestica]
C1H46_019762	TQD94517.1		uncharacterized protein LOC103417886 [Malus domestica]
C1H46_019770	TQD94525.1	Two-component response regulator-like APRR5 OS=Arabidopsis thaliana OX=3702 GN=APRR5 PE=1 SV=2	two-component response regulator-like APRR5 isoform X1 [Pyrus x bretschneideri]
C1H46_019887	TQD94466.1	Protein NRT1/ PTR FAMILY 5.6 OS=Arabidopsis thaliana OX=3702 GN=NPF5.6 PE=2 SV=1	protein NRT1/ PTR FAMILY 5.6 [Malus domestica]
C1H46_019946	TQD94456.1		uncharacterized protein LOC103453661 isoform X1 [Malus domestica]
C1H46_020073	TQD94259.1	Pyruvate decarboxylase 4 OS=Arabidopsis thaliana OX=3702 GN=PDC4 PE=2 SV=1	pyruvate decarboxylase 2-like [Malus domestica]
C1H46_020182	TQD94230.1	Uncharacterized protein At4g15970 OS=Arabidopsis thaliana OX=3702 GN=At4g15970 PE=2 SV=1	uncharacterized protein At4g15970-like [Pyrus x bretschneideri]
C1H46_020190	TQD94238.1	Protein REVEILLE 7 OS=Arabidopsis thaliana OX=3702 GN=RVE7 PE=2 SV=1	MYBR domain class transcription factor [Malus domestica]
C1H46_020208	TQD94160.1	Thioredoxin F-type, chloroplastic OS=Pisum sativum OX=3888 PE=2 SV=1	thioredoxin F-type, chloroplastic-like isoform X2 [Pyrus x bretschneideri]
C1H46_020310	TQD94115.1
C1H46_020488	TQD93874.1	Transmembrane emp24 domain-containing protein p24delta3 OS=Arabidopsis thaliana OX=3702 GN=At1g09580 PE=1 SV=1	hypothetical protein PRUPE_1G568100 [Prunus persica]
C1H46_020766	TQD93611.1	Beta-D-glucosyl crocetin beta-1,6-glucosyltransferase OS=Gardenia jasminoides OX=114476 GN=UGT94E5 PE=1 SV=1	beta-D-glucosyl crocetin beta-1,6-glucosyltransferase-like [Malus domestica]
C1H46_020769	TQD93614.1	Beta-D-glucosyl crocetin beta-1,6-glucosyltransferase OS=Gardenia jasminoides OX=114476 GN=UGT94E5 PE=1 SV=1	beta-D-glucosyl crocetin beta-1,6-glucosyltransferase-like [Malus domestica]
C1H46_020839	TQD93568.1	DNA replication licensing factor MCM5 OS=Arabidopsis thaliana OX=3702 GN=MCM5 PE=1 SV=1	DNA replication licensing factor MCM5-like [Malus domestica]
C1H46_020963	TQD93444.1	Transmembrane protein 205 OS=Homo sapiens OX=9606 GN=TMEM205 PE=1 SV=1	uncharacterized protein LOC103402237 [Malus domestica]
C1H46_020998	TQD93409.1		uncharacterized protein LOC103401977 [Malus domestica]
C1H46_021005	TQD93416.1	Probable pectinesterase/pectinesterase inhibitor 7 OS=Arabidopsis thaliana OX=3702 GN=PME7 PE=2 SV=1	probable pectinesterase/pectinesterase inhibitor 20 [Malus domestica]
C1H46_021084	TQD93326.1	DNA repair protein RAD51 homolog OS=Solanum lycopersicum OX=4081 GN=RAD51 PE=2 SV=1	LOW QUALITY PROTEIN: DNA repair protein RAD51 homolog [Malus domestica]
C1H46_021135	TQD93230.1	Zinc-finger homeodomain protein 9 OS=Arabidopsis thaliana OX=3702 GN=ZHD9 PE=1 SV=1	zinc-finger homeodomain protein 10-like [Malus domestica]
C1H46_021161	TQD93256.1	Probable serine/threonine-protein kinase PIX7 OS=Arabidopsis thaliana OX=3702 GN=PIX7 PE=1 SV=1	probable receptor-like protein kinase At5g15080 isoform X2 [Malus domestica]
C1H46_021193	TQD93190.1		uncharacterized protein LOC103415176 [Malus domestica]
C1H46_021235	TQD93142.1	D-aminoacyl-tRNA deacylase OS=Arabidopsis thaliana OX=3702 GN=GEK1 PE=1 SV=2	D-aminoacyl-tRNA deacylase [Malus domestica]
C1H46_021263	TQD93170.1
C1H46_021343	TQD93029.1	Aquaporin TIP1-3 OS=Arabidopsis thaliana OX=3702 GN=TIP1-3 PE=1 SV=1	aquaporin TIP1-3 [Pyrus x bretschneideri]
C1H46_021468	TQD92988.1		uncharacterized protein LOC103423581 [Malus domestica]
C1H46_021553	TQD92844.1		uncharacterized protein LOC103424349 [Malus domestica]
C1H46_021608	TQD92772.1	Beta-amylase 3, chloroplastic OS=Arabidopsis thaliana OX=3702 GN=BAM3 PE=1 SV=3	beta-amylase 3 [Malus domestica]
C1H46_021609	TQD92773.1
C1H46_021610	TQD92774.1	Beta-amylase 3, chloroplastic OS=Arabidopsis thaliana OX=3702 GN=BAM3 PE=1 SV=3	beta-amylase 3 [Malus domestica]
C1H46_021620	TQD92742.1	Serine--glyoxylate aminotransferase OS=Arabidopsis thaliana OX=3702 GN=AGT1 PE=1 SV=2	serine--glyoxylate aminotransferase [Malus domestica]
C1H46_021707	TQD92714.1	DNA polymerase alpha catalytic subunit OS=Oryza sativa subsp. japonica OX=39947 GN=Os01g0868300 PE=2 SV=2	DNA polymerase alpha catalytic subunit-like [Pyrus x bretschneideri]
C1H46_021760	TQD92649.1	Vicilin-like seed storage protein At2g18540 OS=Arabidopsis thaliana OX=3702 GN=At2g18540 PE=3 SV=1	LOW QUALITY PROTEIN: vicilin-like seed storage protein At2g18540, partial [Pyrus x bretschneideri]
C1H46_021768	TQD92657.1	Probable polyol transporter 6 OS=Arabidopsis thaliana OX=3702 GN=PLT6 PE=2 SV=2	probable polyol transporter 6 [Malus domestica]
C1H46_021770	TQD92659.1		uncharacterized protein LOC103425055 isoform X2 [Malus domestica]
C1H46_021821	TQD92569.1		hypothetical protein Pyn_14087 [Prunus yedoensis var. nudiflora]
C1H46_021823	TQD92571.1		uncharacterized protein LOC103403060 [Malus domestica]
C1H46_021885	TQD92549.1	Protein RCC2 OS=Homo sapiens OX=9606 GN=RCC2 PE=1 SV=2	protein RCC2 homolog [Malus domestica]
C1H46_021898	TQD92484.1	Protein EMBRYONIC FLOWER 1 OS=Arabidopsis thaliana OX=3702 GN=EMF1 PE=1 SV=1	protein EMBRYONIC FLOWER 1 isoform X2 [Malus domestica]
C1H46_021978	TQD92417.1	Ribulose bisphosphate carboxylase small chain 1, chloroplastic OS=Glycine max OX=3847 GN=RBCS-1 PE=3 SV=1	ribulose bisphosphate carboxylase small chain, chloroplastic-like [Prunus mume]
C1H46_022103	TQD92305.1	Zinc-finger homeodomain protein 11 OS=Arabidopsis thaliana OX=3702 GN=ZHD11 PE=1 SV=1	zinc-finger homeodomain protein 11-like [Malus domestica]
C1H46_022119	TQD92321.1	Cyclic dof factor 2 OS=Arabidopsis thaliana OX=3702 GN=CDF2 PE=1 SV=2	cyclic dof factor 2-like [Malus domestica]
C1H46_022173	TQD92203.1	Inositol transporter 4 OS=Arabidopsis thaliana OX=3702 GN=INT4 PE=1 SV=1	inositol transporter 4-like isoform X1 [Malus domestica]
C1H46_022245	TQD92159.1	ABC transporter F family member 5 OS=Arabidopsis thaliana OX=3702 GN=ABCF5 PE=2 SV=1	LOW QUALITY PROTEIN: ABC transporter F family member 5 [Malus domestica]
C1H46_022307	TQD92075.1	Bifunctional L-3-cyanoalanine synthase/cysteine synthase D1 OS=Arabidopsis thaliana OX=3702 GN=CYSD1 PE=1 SV=1	cysteine synthase-like, partial [Malus domestica]
C1H46_022320	TQD92088.1	Polyphenol oxidase, chloroplastic OS=Malus domestica OX=3750 PE=2 SV=1	polyphenol oxidase, chloroplastic-like [Malus domestica]
C1H46_022445	TQD91929.1	Beta-xylosidase/alpha-L-arabinofuranosidase 1 (Fragment) OS=Medicago sativa subsp. varia OX=36902 GN=Xyl1 PE=1 SV=1	beta-xylosidase/alpha-L-arabinofuranosidase 1-like [Malus domestica]
C1H46_022452	TQD91936.1	3-hydroxyacyl-[acyl-carrier-protein] dehydratase FabZ OS=Synechocystis sp. (strain PCC 6803 / Kazusa) OX=1111708 GN=fabZ PE=3 SV=2	uncharacterized protein LOC103967963 [Pyrus x bretschneideri]
C1H46_022459	TQD91943.1		hypothetical protein Pyn_20641 [Prunus yedoensis var. nudiflora]
C1H46_022467	TQD91951.1	FT-interacting protein 7 OS=Oryza sativa subsp. japonica OX=39947 GN=FTIP7 PE=1 SV=1	protein QUIRKY [Malus domestica]
C1H46_022476	TQD91960.1	Patellin-3 OS=Arabidopsis thaliana OX=3702 GN=PATL3 PE=1 SV=2	patellin-3-like [Pyrus x bretschneideri]
C1H46_022573	TQD91863.1	Sucrose synthase 2 OS=Arabidopsis thaliana OX=3702 GN=SUS2 PE=2 SV=3	sucrose synthase 2-like [Malus domestica]
C1H46_022590	TQD91748.1		uncharacterized protein LOC103450865 [Malus domestica]
C1H46_022666	TQD91824.1	Probable L-cysteine desulfhydrase, chloroplastic OS=Arabidopsis thaliana OX=3702 GN=CpNIFS3 PE=1 SV=1	probable L-cysteine desulfhydrase, chloroplastic [Malus domestica]
C1H46_022680	TQD91838.1	Hydrophobic protein RCI2B OS=Arabidopsis thaliana OX=3702 GN=RCI2B PE=2 SV=1	hydrophobic protein RCI2B-like [Malus domestica]
C1H46_022865	TQD91570.1	Pyridoxal 5&apos;-phosphate synthase-like subunit PDX1.2 OS=Arabidopsis thaliana OX=3702 GN=PDX12 PE=1 SV=1	pyridoxal 5&apos;-phosphate synthase-like subunit PDX1.2 [Malus domestica]
C1H46_022892	TQD91494.1	Cation/H(+) antiporter 15 OS=Arabidopsis thaliana OX=3702 GN=CHX15 PE=2 SV=1	cation/H(+) antiporter 15-like [Malus domestica]
C1H46_022902	TQD91504.1	Dehydration-responsive element-binding protein 2C OS=Arabidopsis thaliana OX=3702 GN=DREB2C PE=2 SV=2	DREB2 [Malus sieversii]
C1H46_023024	TQD91404.1	Calcium-binding protein KIC OS=Arabidopsis thaliana OX=3702 GN=KIC PE=1 SV=2	calcium-binding protein KIC [Malus domestica]
C1H46_023119	TQD91307.1	Probable cysteine protease RD21B OS=Arabidopsis thaliana OX=3702 GN=RD21B PE=1 SV=1	probable cysteine protease RD21B [Malus domestica]
C1H46_023209	TQD91195.1	SNF2 domain-containing protein CLASSY 3 OS=Arabidopsis thaliana OX=3702 GN=CLSY3 PE=1 SV=1	SNF2 domain-containing protein CLASSY 3-like, partial [Pyrus x bretschneideri]
C1H46_023384	TQD91050.1	Potassium channel SKOR OS=Arabidopsis thaliana OX=3702 GN=SKOR PE=1 SV=1	potassium channel SKOR isoform X4 [Pyrus x bretschneideri]
C1H46_023714	TQD90711.1		uncharacterized protein LOC103427587 isoform X2 [Malus domestica]
C1H46_023722	TQD90719.1	Ribulose bisphosphate carboxylase/oxygenase activase 1, chloroplastic OS=Larrea tridentata OX=66636 GN=RCA1 PE=1 SV=1	ribulose bisphosphate carboxylase/oxygenase activase 1, chloroplastic-like [Pyrus x bretschneideri]
C1H46_023733	TQD90730.1	Ultraviolet-B receptor UVR8 OS=Arabidopsis thaliana OX=3702 GN=UVR8 PE=1 SV=1	ultraviolet-B receptor UVR8-like isoform X1 [Malus domestica]
C1H46_023854	TQD90611.1
C1H46_023904	TQD90558.1
C1H46_023957	TQD90519.1		uncharacterized RNA-binding protein C17H9.04c-like [Malus domestica]
C1H46_024177	TQD90260.1		uncharacterized protein LOC18780163 [Prunus persica]
C1H46_024186	TQD90269.1		F-box/FBD/LRR-repeat protein At4g00160-like [Pyrus x bretschneideri]
C1H46_024265	TQD90237.1		late embryogenesis abundant protein D-29-like [Malus domestica]
C1H46_024271	TQD90165.1	Protein WVD2-like 3 OS=Arabidopsis thaliana OX=3702 GN=WDL3 PE=1 SV=1	protein WVD2-like 3 [Malus domestica]
[truncated: 389 more rows]

## Sheet: Table S10
Table S10 Overview of the ATAC-seq data of red apple fruits at three different ripening stages. For fruits at each ripening stage, two biological replicates were made.
[truncated: 7 more rows]

[truncated: 10 more sheets: Table S11, Table S12, Table S13, Table S14, Table S15, Table S16, Table S17, Table S18, Table S19, Table S20]
